# Supplementary material for: Transcriptome Dynamics in Triticum aestivum Genotypes Associated with Resistance against the Wheat Dwarf Virus
Source: Viruses. 2023 Mar 6;15(3):689. doi: 10.3390/v15030689 (PMC10054045; doi:10.3390/v15030689)
Supplement: Supplementary file 1 [file viruses-15-00689-s001.zip]

Archive with 1 entries (1 files):
- viruses-2156069 supplementary.xlsx
