# Supplementary material for: Transcriptome Dynamics in Triticum aestivum Genotypes Associated with Resistance against the Wheat Dwarf Virus
Source: Viruses. 2023 Mar 6;15(3):689. doi: 10.3390/v15030689 (PMC10054045; doi:10.3390/v15030689)
Supplement: Supplementary file 1 [file viruses-15-00689-s001.zip › viruses-2156069 supplementary.xlsx]

## Sheet: Table S1
Table S1: Primers for RT-qPCR analysis
Oligo Name	Sequence (5'->3')	Length [mer]	start-stop	amplicon lenght (bp)	efficiency	References
TraesCS7A02G341400.1_F	GGATGCAGTTTCCACCAGGA	20	7239-7258	109	1.94	in this study
TraesCS7A02G341400.1_R	GCTTGGTTGCCTTGCATTGA	20	7347-7328
TraesCS7A02G215900.1_F	GAGTTCGAGCCAGAAGCCAT	20	729-748	109	2.11
TraesCS7A02G215900.1_R	CACTTGCCGAAAAGCTCACC	20	837-818
TraesCS7A02G069300.1_F	AGGTGATGTTCGAGGTGCTC	20	1913-1932	97	1.94
TraesCS7A02G069300.1_R	AACGACAGGTACGGCATTGA	20	2009-1990
TraesCS5D02G011600.1_F	TTCGGATTGGCTCTTGGTCG	20	184-203	86	1.95
TraesCS5D02G011600.1_R	TGGGGAGTCGGTTTCGATTG	20	269-250
TraesCS4B02G021300.1_F	CGAACAGCATGGACGACAAC	20	5108-5127	138	2.01
TraesCS4B02G021300.1_R	ACACTGATGATGTGGCAGCA	20	5245-5226
TraesCS4B02G174600.2_F	CAGTCGGCCACCACCTTAAT	20	384-403	163	2.08
TraesCS4B02G174600.2_R	TTGTTCATGTAGCCGTCGCT	20	546-527
TraesCS3B02G239900.1_F	GAACAGTGGGACCAAACCGA	20	2528-2547	127	2.09
TraesCS3B02G239900.1_R	CAGGCAGCTCGCATTTCTTG	20	2654-2635
TraesCS2B02G358600.1_F	GCACAGCCAACAGCAATGAA	20	6435-6454	115	1.94
TraesCS2B02G358600.1_R	CCTTTCGACTTCCTCCGCTT	20	6549-6530
UnivWDVfw	TCCGCGCTAGGACAGTCACT	20	1381-1401	152	1.99	[35]
UnivWDVrv	AAGATTGGCTCAAGGATATGACTCC	25	1533-1509

## Sheet: Table S2
Table S2. Virus copy number detected in each individual wheat genotype by qPCR.
Genotype and virus infection	Akteur WDV inoculated	Akteur non-inoculated	Fengyou 3 WDV inoculated	Fengyou 3 non-inoculated	Svitava WDV inoculated	Svitava non-inoculated
WDV copy number	7280184	858	2439219*	280	3534662**	442
One-way ANOVA * = p < 0.05; ** = p < 0.01 indicating the statically significance of the WDV titre in Fengyou 3 and Svitava, respectively compared to Akteur (a susceptible genotype).

## Sheet: Table S3
Table S3. Summary of the sequencing results
File_name	Geneotype	Treatment	Replicat	Resistant/Susceptible	row_reads#	clean_reads#	overall alignment rate	mapped_reads#
Akteur-10_S7_L001_R1_001	Akteur	Non inoculated	Replicat 1	Susceptible Geneotype	9606234	9429794	81.53%	7.68811e+06
Akteur-10_S7_L002_R1_001	Akteur	Non inoculated	Replicat 2	Susceptible Geneotype	8918382	8752638	81.54%	7.1369e+06
Akteur-10_S7_L003_R1_001	Akteur	Non inoculated	Replicat 3	Susceptible Geneotype	9535565	9333659	81.78%	7.63307e+06
Akteur-10_S7_L004_R1_001	Akteur	Non inoculated	Replicat 4	Susceptible Geneotype	9305241	9135026	81.50%	7.44505e+06
Akteur-1_S2_L001_R1_001	Akteur	WDV infected	Replicat 1	Susceptible Geneotype	9490222	9317983	75.75%	7.05837e+06
Akteur-1_S2_L002_R1_001	Akteur	WDV infected	Replicat 2	Susceptible Geneotype	9346621	9176536	75.66%	6.94297e+06
Akteur-1_S2_L003_R1_001	Akteur	WDV infected	Replicat 3	Susceptible Geneotype	9522316	9325409	75.96%	7.08358e+06
Akteur-1_S2_L004_R1_001	Akteur	WDV infected	Replicat 4	Susceptible Geneotype	9469444	9298152	75.68%	7.03684e+06
Akteur-2_S12_L001_R1_001	Akteur	WDV infected	Replicat 1	Susceptible Geneotype	7419267	7273681	78.84%	5.73457e+06
Akteur-2_S12_L002_R1_001	Akteur	WDV infected	Replicat 2	Susceptible Geneotype	7286498	7142859	78.89%	5.635e+06
Akteur-2_S12_L003_R1_001	Akteur	WDV infected	Replicat 3	Susceptible Geneotype	7450246	7286096	78.94%	5.75164e+06
Akteur-2_S12_L004_R1_001	Akteur	WDV infected	Replicat 4	Susceptible Geneotype	7375443	7229689	78.91%	5.70495e+06
Akteur-3_S14_L001_R1_001	Akteur	WDV infected	Replicat 1	Susceptible Geneotype	8541436	8374090	80.57%	6.747e+06
Akteur-3_S14_L002_R1_001	Akteur	WDV infected	Replicat 2	Susceptible Geneotype	8441981	8275624	80.41%	6.65443e+06
Akteur-3_S14_L003_R1_001	Akteur	WDV infected	Replicat 3	Susceptible Geneotype	8552324	8363338	80.77%	6.75507e+06
Akteur-3_S14_L004_R1_001	Akteur	WDV infected	Replicat 4	Susceptible Geneotype	8538141	8374108	80.48%	6.73948e+06
Akteur-8_S5_L001_R1_001	Akteur	Non inoculated	Replicat 1	Susceptible Geneotype	6923124	6794020	82.54%	5.60778e+06
Akteur-8_S5_L002_R1_001	Akteur	Non inoculated	Replicat 2	Susceptible Geneotype	6817024	6687916	82.65%	5.52756e+06
Akteur-8_S5_L003_R1_001	Akteur	Non inoculated	Replicat 3	Susceptible Geneotype	6918509	6772630	82.73%	5.603e+06
Akteur-8_S5_L004_R1_001	Akteur	Non inoculated	Replicat 4	Susceptible Geneotype	6889505	6760807	82.59%	5.58375e+06
Akteur-9_S3_L001_R1_001	Akteur	Non inoculated	Replicat 1	Susceptible Geneotype	8560221	8369872	81.94%	6.85827e+06
Akteur-9_S3_L002_R1_001	Akteur	Non inoculated	Replicat 2	Susceptible Geneotype	8430032	8240538	82.04%	6.76054e+06
Akteur-9_S3_L003_R1_001	Akteur	Non inoculated	Replicat 3	Susceptible Geneotype	8568524	8358162	82.10%	6.86205e+06
Akteur-9_S3_L004_R1_001	Akteur	Non inoculated	Replicat 4	Susceptible Geneotype	8518075	8328526	82.04%	6.83272e+06
Fengyou-10_S6_L001_R1_001	Fengyou	Non inoculated	Replicat 1	Resistant Geneotype	9469554	9278124	83.80%	7.77507e+06
Fengyou-10_S6_L002_R1_001	Fengyou	Non inoculated	Replicat 2	Resistant Geneotype	9335503	9145928	83.77%	7.66154e+06
Fengyou-10_S6_L003_R1_001	Fengyou	Non inoculated	Replicat 3	Resistant Geneotype	9498754	9286515	83.97%	7.79789e+06
Fengyou-10_S6_L004_R1_001	Fengyou	Non inoculated	Replicat 4	Resistant Geneotype	9448872	9259492	83.78%	7.7576e+06
Fengyou-11_S18_L001_R1_001	Fengyou	Non inoculated	Replicat 1	Resistant Geneotype	8460494	8283618	82.21%	6.80996e+06
Fengyou-11_S18_L002_R1_001	Fengyou	Non inoculated	Replicat 2	Resistant Geneotype	8336867	8160909	82.24%	6.71153e+06
Fengyou-11_S18_L003_R1_001	Fengyou	Non inoculated	Replicat 3	Resistant Geneotype	8478840	8284171	82.40%	6.82616e+06
Fengyou-11_S18_L004_R1_001	Fengyou	Non inoculated	Replicat 4	Resistant Geneotype	8437024	8262781	82.24%	6.79531e+06
Fengyou-1_S16_L001_R1_001	Fengyou	WDV infected	Replicat 1	Resistant Geneotype	7929067	7788196	82.18%	6.40034e+06
Fengyou-1_S16_L002_R1_001	Fengyou	WDV infected	Replicat 2	Resistant Geneotype	7841847	7701855	82.10%	6.32322e+06
Fengyou-1_S16_L003_R1_001	Fengyou	WDV infected	Replicat 3	Resistant Geneotype	7981319	7820203	82.37%	6.4415e+06
Fengyou-1_S16_L004_R1_001	Fengyou	WDV infected	Replicat 4	Resistant Geneotype	7910676	7771682	82.17%	6.38599e+06
Fengyou-3_S13_L001_R1_001	Fengyou	WDV infected	Replicat 1	Resistant Geneotype	8334504	8190179	80.47%	6.59064e+06
Fengyou-3_S13_L002_R1_001	Fengyou	WDV infected	Replicat 2	Resistant Geneotype	8235427	8092119	80.42%	6.50768e+06
Fengyou-3_S13_L003_R1_001	Fengyou	WDV infected	Replicat 3	Resistant Geneotype	8387206	8221920	80.65%	6.63098e+06
Fengyou-3_S13_L004_R1_001	Fengyou	WDV infected	Replicat 4	Resistant Geneotype	8329742	8186265	80.40%	6.58176e+06
Fengyou-5_S11_L001_R1_001	Fengyou	WDV infected	Replicat 1	Resistant Geneotype	8012159	7868242	83.89%	6.60067e+06
Fengyou-5_S11_L002_R1_001	Fengyou	WDV infected	Replicat 2	Resistant Geneotype	7906024	7763653	83.88%	6.51215e+06
Fengyou-5_S11_L003_R1_001	Fengyou	WDV infected	Replicat 3	Resistant Geneotype	8059530	7896591	84.10%	6.64103e+06
Fengyou-5_S11_L004_R1_001	Fengyou	WDV infected	Replicat 4	Resistant Geneotype	7992072	7850621	83.91%	6.58746e+06
Fengyou-9_S4_L001_R1_001	Fengyou	Non inoculated	Replicat 1	Resistant Geneotype	8644699	8497165	84.43%	7.17416e+06
Fengyou-9_S4_L002_R1_001	Fengyou	Non inoculated	Replicat 2	Resistant Geneotype	8541133	8395689	84.40%	7.08596e+06
Fengyou-9_S4_L003_R1_001	Fengyou	Non inoculated	Replicat 3	Resistant Geneotype	8705206	8537935	84.63%	7.22565e+06
Fengyou-9_S4_L004_R1_001	Fengyou	Non inoculated	Replicat 4	Resistant Geneotype	8631492	8485819	84.40%	7.16203e+06
Svitava-1_S9_L001_R1_001	Svitava	WDV infected	Replicat 1	Resistant Geneotype	8302520	8142050	79.76%	6.4941e+06
Svitava-1_S9_L002_R1_001	Svitava	WDV infected	Replicat 2	Resistant Geneotype	8200737	8041553	79.71%	6.40992e+06
Svitava-1_S9_L003_R1_001	Svitava	WDV infected	Replicat 3	Resistant Geneotype	8340197	8159207	79.98%	6.52573e+06
Svitava-1_S9_L004_R1_001	Svitava	WDV infected	Replicat 4	Resistant Geneotype	8301016	8142081	79.73%	6.49168e+06
Svitava-2_S8_L001_R1_001	Svitava	WDV infected	Replicat 1	Resistant Geneotype	8645837	8478563	84.86%	7.19491e+06
Svitava-2_S8_L002_R1_001	Svitava	WDV infected	Replicat 2	Resistant Geneotype	8571777	8405247	84.62%	7.11252e+06
Svitava-2_S8_L003_R1_001	Svitava	WDV infected	Replicat 3	Resistant Geneotype	8659346	8469704	84.99%	7.1984e+06
Svitava-2_S8_L004_R1_001	Svitava	WDV infected	Replicat 4	Resistant Geneotype	8653130	8488901	84.68%	7.1884e+06
Svitava-3_S10_L001_R1_001	Svitava	WDV infected	Replicat 1	Resistant Geneotype	7303747	7177189	82.13%	5.89463e+06
Svitava-3_S10_L002_R1_001	Svitava	WDV infected	Replicat 2	Resistant Geneotype	7151299	7184842	82.08%	5.89732e+06
Svitava-3_S10_L003_R1_001	Svitava	WDV infected	Replicat 3	Resistant Geneotype	7330197	7184842	82.28%	5.91169e+06
Svitava-3_S10_L004_R1_001	Svitava	WDV infected	Replicat 4	Resistant Geneotype	7257116	7131729	82.10%	5.85515e+06
Svitava-6_S17_L001_R1_001	Svitava	Non inoculated	Replicat 1	Resistant Geneotype	9137988	8974117	82.90%	7.43954e+06
Svitava-6_S17_L002_R1_001	Svitava	Non inoculated	Replicat 2	Resistant Geneotype	9011348	8848378	82.93%	7.33796e+06
Svitava-6_S17_L003_R1_001	Svitava	Non inoculated	Replicat 3	Resistant Geneotype	9156342	8971409	83.04%	7.44986e+06
Svitava-6_S17_L004_R1_001	Svitava	Non inoculated	Replicat 4	Resistant Geneotype	9098262	8934529	82.95%	7.41119e+06
Svitava-7_S15_L001_R1_001	Svitava	Non inoculated	Replicat 1	Resistant Geneotype	9256903	9069273	83.61%	7.58282e+06
Svitava-7_S15_L002_R1_001	Svitava	Non inoculated	Replicat 2	Resistant Geneotype	9134806	8947867	83.61%	7.48131e+06
Svitava-7_S15_L003_R1_001	Svitava	Non inoculated	Replicat 3	Resistant Geneotype	9266350	9056660	83.75%	7.58495e+06
Svitava-7_S15_L004_R1_001	Svitava	Non inoculated	Replicat 4	Resistant Geneotype	9239103	9051938	83.61%	7.56833e+06
Svitava-8_S1_L001_R1_001	Svitava	Non inoculated	Replicat 1	Resistant Geneotype	10707495	10507875	78.59%	8.25814e+06
Svitava-8_S1_L002_R1_001	Svitava	Non inoculated	Replicat 2	Resistant Geneotype	10576743	10377334	78.43%	8.13894e+06
Svitava-8_S1_L003_R1_001	Svitava	Non inoculated	Replicat 3	Resistant Geneotype	10722802	10499098	78.84%	8.27749e+06
Svitava-8_S1_L004_R1_001	Svitava	Non inoculated	Replicat 4	Resistant Geneotype	10717796	10521395	78.43%	8.25193e+06

## Sheet: Table S4
Table S4. Differentially expressed transcripts in the three genotypes under the WDV infection
Transcript	Expression	logFC	Function	PANTHER Family ID
TraesCS1A02G005400.1	Up	7.56	Uncharacterized protein	OS05G0100800 PROTEIN (PTHR31472:SF4)
TraesCS1A02G005500.1	Up	6.56	HDAC_interact domain-containing protein	PAIRED AMPHIPATHIC HELIX PROTEIN SIN3-LIKE 3 (PTHR12346:SF59)
TraesCS1A02G009000.3	Up	8.01	Exonuclease domain-containing protein	EXONUCLEASE DOMAIN-CONTAINING PROTEIN (PTHR30231:SF22)
TraesCS1A02G009100.1	Up	5.5	Uncharacterized protein	SUBFAMILY NOT NAMED (PTHR33384:SF27)
TraesCS1A02G011800.1	Up	7.47	RING-type E3 ubiquitin transferase	OS04G0289800 PROTEIN (PTHR14140:SF27)
TraesCS1A02G012700.1	Up	7.77	Uncharacterized protein	ANKYRIN REPEAT FAMILY PROTEIN (PTHR46224:SF6)
TraesCS1A02G012800.1	Up	8.68	Uncharacterized protein	OS05G0103500 PROTEIN (PTHR47587:SF2)
TraesCS1A02G013600.1	Up	11.26	Mannan endo-1,4-beta-mannosidase	MANNAN ENDO-1,4-BETA-MANNOSIDASE (PTHR10551:SF31)
TraesCS1A02G015100.1	Up	9.31	Uncharacterized protein
TraesCS1A02G017900.1	Up	9.14	Uncharacterized protein	SUBFAMILY NOT NAMED (PTHR36744:SF3)
TraesCS1A02G019200.1	Up	8.03	Formin-like protein	FORMIN-LIKE PROTEIN 14 (PTHR23213:SF347)
TraesCS1A02G020400.1	Up	8.39	Uncharacterized protein	EG:BACN32G11.4 PROTEIN (PTHR43459:SF1)
TraesCS1A02G022500.1	Up	9.09	Uncharacterized protein	OS11G0270000 PROTEIN (PTHR43459:SF5)
TraesCS1A02G023400.2	Up	8.92	Defensin	DEFENSIN (PTHR33147:SF47)
TraesCS1A02G029200.1	Up	7.74	Uncharacterized protein	E3 UBIQUITIN-PROTEIN LIGASE CHIP (PTHR46803:SF4)
TraesCS1A02G033200.1	Up	4.72	Receptor-like serine/threonine-protein kinase	RECEPTOR-LIKE SERINE/THREONINE-PROTEIN KINASE (PTHR27009:SF224)
TraesCS1A02G033500.1	Up	2.56	Uncharacterized protein	PROTEIN EMBRYO SAC DEVELOPMENT ARREST 3, CHLOROPLASTIC ISOFORM X1 (PTHR15852:SF55)
TraesCS1A02G038400.1	Up	8.17	Oxidored_FMN domain-containing protein	OXIDORED_FMN DOMAIN-CONTAINING PROTEIN (PTHR22893:SF99)
TraesCS1A02G041700.1	Up	7.54	Receptor-like serine/threonine-protein kinase	RECEPTOR-LIKE SERINE/THREONINE-PROTEIN KINASE (PTHR47975:SF4)
TraesCS1A02G044600.1	Up	7.52	RRM domain-containing protein	OS05G0105900 PROTEIN (PTHR15481:SF6)
TraesCS1A02G044800.1	Up	8.66	Protein kinase domain-containing protein	OS01G0114600 PROTEIN (PTHR27009:SF74)
TraesCS1A02G046500.1	Up	9.27	Uncharacterized protein	OS05G0106000 PROTEIN (PTHR14003:SF12)
TraesCS1A02G048900.1	Up	8.42	FHA domain-containing protein	NUCLEAR INHIBITOR OF PROTEIN PHOSPHATASE 1 (PTHR23308:SF28)
TraesCS1A02G055000.1	Up	6.51	Putative chromosome condensation factor	REGULATOR OF CHROMOSOME CONDENSATION (RCC1) FAMILY WITH FYVE ZINC FINGER DOMAIN (PTHR22870:SF363)
TraesCS1A02G056900.1	Up	9.07	Uncharacterized protein	ACTIN-2 (PTHR11937:SF427)
TraesCS1A02G057200.1	Up	5.71	J domain-containing protein	CHAPERONE DNAJ-DOMAIN SUPERFAMILY PROTEIN (PTHR45376:SF5)
TraesCS1A02G060700.1	Up	9.55	Uncharacterized protein	SUBFAMILY NOT NAMED (PTHR24281:SF80)
TraesCS1A02G061700.1	Up	8.22	Uncharacterized protein	SUBFAMILY NOT NAMED (PTHR31625:SF28)
TraesCS1A02G064100.1	Up	9.06	Uncharacterized protein	GENOME ASSEMBLY, CHROMOSOME: II (PTHR34480:SF10)
TraesCS1A02G069900.1	Up	9.09	Uncharacterized protein	OS05G0107300 PROTEIN (PTHR31115:SF2)
TraesCS1A02G071400.2	Up	10.29	Uncharacterized protein	39S RIBOSOMAL PROTEIN L22, MITOCHONDRIAL (PTHR13501:SF8)
TraesCS1A02G075700.3	Up	9.6	Fe2OG dioxygenase domain-containing protein	FE2OG DIOXYGENASE DOMAIN-CONTAINING PROTEIN (PTHR10209:SF782)
TraesCS1A02G077500.1	Up	9.17	Uncharacterized protein
TraesCS1A02G077600.1	Up	9.09	PUM-HD domain-containing protein	OS01G0971900 PROTEIN (PTHR12537:SF154)
TraesCS1A02G078900.1	Up	7.62	Uncharacterized protein	OS05G0594700 PROTEIN (PTHR13018:SF48)
TraesCS1A02G080500.2	Up	6.62	RING-type E3 ubiquitin transferase	E3 UBIQUITIN-PROTEIN LIGASE RDUF2 (PTHR15710:SF217)
TraesCS1A02G083100.2	Up	7.69	WD_REPEATS_REGION domain-containing protein	MRNA EXPORT FACTOR (PTHR10971:SF11)
TraesCS1A02G084100.1	Up	8.95	Uncharacterized protein	EGF DOMAIN-SPECIFIC O-LINKED N-ACETYLGLUCOSAMINE TRANSFERASE (PTHR20961:SF124)
TraesCS1A02G084300.1	Up	9.68	Uncharacterized protein	OUTER ENVELOPE PORE PROTEIN 16-1, CHLOROPLASTIC (PTHR15371:SF2)
TraesCS1A02G085300.1	Up	7.46	Uncharacterized protein	E3 UBIQUITIN-PROTEIN LIGASE XB3 (PTHR24128:SF94)
TraesCS1A02G088100.2	Up	8.2	Uncharacterized protein	OS05G0112800 PROTEIN (PTHR32411:SF44)
TraesCS1A02G094000.1	Up	7.67	Uncharacterized protein	K(+)/H(+) ANTIPORTER 1 (PTHR32468:SF0)
TraesCS1A02G094900.1	Up	8.46	Phenylalanine ammonia-lyase	HISTIDINE AMMONIA-LYASE (PTHR10362:SF7)
TraesCS1A02G095000.2	Up	10.23	Phenylalanine ammonia-lyase	HISTIDINE AMMONIA-LYASE (PTHR10362:SF7)
TraesCS1A02G096500.2	Up	4.25	Uncharacterized protein	OS05G0113500 PROTEIN (PTHR34952:SF2)
TraesCS1A02G097600.1	Up	8.04	Poly [ADP-ribose] polymerase	POLY [ADP-RIBOSE] POLYMERASE 1 (PTHR10459:SF80)
TraesCS1A02G098800.1	Up	4.11	Uncharacterized protein	OS05G0114600 PROTEIN (PTHR36781:SF1)
TraesCS1A02G099300.1	Up	7.45	3-ketoacyl-CoA synthase	3-KETOACYL-COA SYNTHASE (PTHR31561:SF79)
TraesCS1A02G099400.1	Up	7.85	Uncharacterized protein	SUBFAMILY NOT NAMED (PTHR33091:SF86)
TraesCS1A02G100600.1	Up	10.08	Uncharacterized protein	SUBFAMILY NOT NAMED (PTHR31642:SF312)
TraesCS1A02G107500.1	Up	9.02	Uncharacterized protein	RNA POLYMERASE II TRANSCRIPTION FACTOR SIII SUBUNIT A (PTHR47543:SF2)
TraesCS1A02G109300.1	Up	6.18	WD_REPEATS_REGION domain-containing protein	PROTEIN SEC13 HOMOLOG (PTHR11024:SF2)
TraesCS1A02G110200.1	Up	9.72	7,8-dihydroneopterin aldolase	7,8-DIHYDRONEOPTERIN ALDOLASE (PTHR42844:SF6)
TraesCS1A02G115000.1	Up	7.03	Uncharacterized protein	ADENOSINE 3'-PHOSPHO 5'-PHOSPHOSULFATE TRANSPORTER 1 (PTHR10778:SF13)
TraesCS1A02G116200.1	Up	9.8	Uncharacterized protein	PROTEIN-TYROSINE-PHOSPHATASE MKP1 (PTHR46381:SF4)
TraesCS1A02G117700.1	Up	10.31	Uncharacterized protein	E3 UFM1-PROTEIN LIGASE 1 (PTHR31057:SF0)
TraesCS1A02G120000.1	Up	8.82	Uncharacterized protein	SUBFAMILY NOT NAMED (PTHR33065:SF111)
TraesCS1A02G121800.1	Up	6.31	Protein kinase domain-containing protein	OS07G0129800 PROTEIN (PTHR27007:SF395)
TraesCS1A02G122800.1	Up	6.83	AAI domain-containing protein	OS07G0175600 PROTEIN (PTHR33044:SF244)
TraesCS1A02G123000.1	Up	9.33	Uncharacterized protein	OS05G0120300 PROTEIN (PTHR35304:SF1)
TraesCS1A02G123900.2	Up	7.27	BURP domain-containing protein	BURP DOMAIN PROTEIN RD22 (PTHR31236:SF24)
TraesCS1A02G124100.1	Up	2.09	ABC transporter domain-containing protein	OS05G0120200 PROTEIN (PTHR48041:SF40)
TraesCS1A02G124200.1	Up	6.57	PKS_ER domain-containing protein	ALCOHOL DEHYDROGENASE-LIKE 4 (PTHR43880:SF56)
TraesCS1A02G124700.1	Up	6.42	Defensin	DEFENSIN-LIKE PROTEIN CAL1 (PTHR33147:SF8)
TraesCS1A02G126800.1	Up	6.21	Uncharacterized protein	TRANSMEMBRANE PROTEIN (PTHR33528:SF17)
TraesCS1A02G128100.1	Up	6.97	Kinesin motor domain-containing protein	KINESIN-LIKE PROTEIN KIN-5D (PTHR47970:SF9)
TraesCS1A02G130100.1	Up	2.7	Uncharacterized protein	THYLAKOID MEMBRANE PROTEIN TERC, CHLOROPLASTIC (PTHR30238:SF0)
TraesCS1A02G134300.1	Up	6.78	Uncharacterized protein	AT02038P (PTHR16134:SF119)
TraesCS1A02G134500.2	Up	8.55	Uncharacterized protein	OS11G0323860 PROTEIN (PTHR35290:SF4)
TraesCS1A02G136800.2	Up	7.45	Glutamyl-tRNA reductase	GLUTAMYL-TRNA REDUCTASE 1, CHLOROPLASTIC (PTHR43120:SF1)
TraesCS1A02G139700.1	Up	7.97	Uncharacterized protein	SUBFAMILY NOT NAMED (PTHR27005:SF478)
TraesCS1A02G141700.1	Up	8.56	Uncharacterized protein	OS05G0121500 PROTEIN (PTHR11560:SF10)
TraesCS1A02G142000.1	Up	5.46	Uncharacterized protein	ETHYLENE-RESPONSIVE TRANSCRIPTION FACTOR RAP2-7 (PTHR32467:SF118)
TraesCS1A02G142300.1	Up	6.98	Uncharacterized protein	PPR_LONG DOMAIN-CONTAINING PROTEIN (PTHR46128:SF211)
TraesCS1A02G143000.1	Up	5.97	Ribosome biogenesis regulatory protein	RIBOSOME BIOGENESIS REGULATORY PROTEIN HOMOLOG (PTHR17602:SF4)
TraesCS1A02G143900.2	Up	10.6	Glycosyltransferase	UDP-GLYCOSYLTRANSFERASE 86A2 (PTHR48047:SF203)
TraesCS1A02G146200.1	Up	8.61	DUF4005 domain-containing protein	PROTEIN IQ-DOMAIN 3 (PTHR32295:SF216)
TraesCS1A02G146900.1	Up	8.83	Peptidase S59 domain-containing protein	OS01G0383900 PROTEIN (PTHR23198:SF15)
TraesCS1A02G150400.1	Up	8.78	Uncharacterized protein	TONALLI, ISOFORM E (PTHR10782:SF4)
TraesCS1A02G150600.1	Up	8.57	Protein kinase domain-containing protein	L-TYPE LECTIN-DOMAIN CONTAINING RECEPTOR KINASE VIII.1 (PTHR27007:SF265)
TraesCS1A02G151500.1	Up	6.42	Dihydrolipoyl dehydrogenase	DIHYDROLIPOYL DEHYDROGENASE 1, MITOCHONDRIAL (PTHR22912:SF223)
TraesCS1A02G154400.1	Up	4.9	Uncharacterized protein	PROTEIN RRP5 HOMOLOG (PTHR23270:SF10)
TraesCS1A02G154600.1	Up	8.4	Uncharacterized protein	OS07G0620400 PROTEIN (PTHR45909:SF2)
TraesCS1A02G158800.1	Up	9.79	Uncharacterized protein	TRANSMEMBRANE PROTEIN (PTHR37196:SF2)
TraesCS1A02G160700.2	Up	8.83	J domain-containing protein	J DOMAIN-CONTAINING PROTEIN (PTHR24078:SF532)
TraesCS1A02G164000.1	Up	3.41	Glycosyltransferase	GLYCOSYLTRANSFERASE (PTHR11926:SF1517)
TraesCS1A02G165700.1	Up	10.88	LRRNT_2 domain-containing protein	GENOME ASSEMBLY, CHROMOSOME: II (PTHR48065:SF57)
TraesCS1A02G170100.1	Up	7.7	Uncharacterized protein	LRR RECEPTOR-LIKE SERINE/THREONINE-PROTEIN KINASE ISOFORM 1 (PTHR27006:SF554)
TraesCS1A02G170400.2	Up	7.53	Protein SQS1	PROTEIN SQS1 (PTHR47423:SF2)
TraesCS1A02G171300.1	Up	5.94	TPT domain-containing protein	TRIOSE PHOSPHATE/PHOSPHATE TRANSLOCATOR TPT, CHLOROPLASTIC (PTHR11132:SF269)
TraesCS1A02G173500.1	Up	7.97	Uncharacterized protein	NITROGEN REGULATORY PROTEIN P-II HOMOLOG (PTHR30115:SF11)
TraesCS1A02G174500.1	Up	8.01	Uncharacterized protein	MYB TRANSCRIPTION FACTOR-RELATED (PTHR45675:SF1)
TraesCS1A02G180800.1	Up	8.63	Uncharacterized protein	OS02G0818500 PROTEIN (PTHR19338:SF22)
TraesCS1A02G182500.1	Up	7.07	Protein-serine/threonine phosphatase	PROTEIN PHOSPHATASE 2C 49-RELATED (PTHR13832:SF165)
TraesCS1A02G184100.1	Up	8.85	RTR1-type domain-containing protein	MANNAN ENDO-1,4-BETA-MANNOSIDASE 7 (PTHR31451:SF64)
TraesCS1A02G184300.1	Up	6.5	Peroxidase	PEROXIDASE (PTHR31235:SF18)
TraesCS1A02G184900.1	Up	3.63	Glutathione transferase	GLUTATHIONE S-TRANSFERASE GSTF1-RELATED (PTHR43900:SF49)
TraesCS1A02G187300.1	Up	7.13	Peroxidase	PEROXIDASE (PTHR31235:SF401)
TraesCS1A02G191300.1	Up	9.07	Non-specific serine/threonine protein kinase	NON-SPECIFIC SERINE/THREONINE PROTEIN KINASE (PTHR43895:SF57)
TraesCS1A02G191400.1	Up	3.65	Non-specific serine/threonine protein kinase	NON-SPECIFIC SERINE/THREONINE PROTEIN KINASE (PTHR43895:SF57)
TraesCS1A02G192200.1	Up	10.15	Non-specific serine/threonine protein kinase	NON-SPECIFIC SERINE/THREONINE PROTEIN KINASE (PTHR43895:SF136)
TraesCS1A02G195100.1	Up	8.56	Uncharacterized protein	OS10G0105900 PROTEIN (PTHR31147:SF54)
TraesCS1A02G196000.2	Up	8.64	Uncharacterized protein	SUBFAMILY NOT NAMED (PTHR33181:SF59)
TraesCS1A02G196500.1	Up	7.72	BHLH domain-containing protein	TRANSCRIPTION FACTOR APG (PTHR46807:SF6)
TraesCS1A02G197500.1	Up	7.85	Uncharacterized protein	MYB DOMAIN PROTEIN 55 (PTHR47997:SF75)
TraesCS1A02G197800.1	Up	7.43	Uncharacterized protein	OS05G0140300 PROTEIN (PTHR31865:SF5)
TraesCS1A02G198100.2	Up	9.57	SpoU_methylase domain-containing protein	OBP33PEP LIKE PROTEIN (PTHR43191:SF7)
TraesCS1A02G198200.1	Up	9.25	Uncharacterized protein	OS03G0360600 PROTEIN (PTHR13068:SF46)
TraesCS1A02G199000.2	Up	9.55	Uncharacterized protein
TraesCS1A02G199600.2	Up	7.07	Aminotran_1_2 domain-containing protein	ALANINE AMINOTRANSFERASE 2 MITOCHONDRIAL (PTHR11751:SF479)
TraesCS1A02G200900.3	Up	8.21	Uncharacterized protein	PROTEIN-CYSTEINE N-PALMITOYLTRANSFERASE RASP (PTHR13285:SF18)
TraesCS1A02G203200.1	Up	9.98	Serine/threonine-protein phosphatase	SERINE/THREONINE-PROTEIN PHOSPHATASE BSL1 HOMOLOG (PTHR46422:SF6)
TraesCS1A02G208500.1	Up	9.2	Uncharacterized protein	E3 UBIQUITIN-PROTEIN LIGASE XBAT34-RELATED (PTHR24180:SF29)
TraesCS1A02G209400.1	Up	2.02	Uncharacterized protein	TRYPTAMINE HYDROXYCINNAMOYLTRANSFERASE 1 (PTHR31642:SF278)
TraesCS1A02G215100.1	Up	7.75	Uncharacterized protein	TRYPTAMINE HYDROXYCINNAMOYLTRANSFERASE 1 (PTHR31642:SF278)
TraesCS1A02G215700.1	Up	8.35	PWWP domain-containing protein	F22F7.12 PROTEIN-RELATED (PTHR10688:SF5)
TraesCS1A02G217100.1	Up	5.06	Uncharacterized protein	SERINE/THREONINE-PROTEIN PHOSPHATASE 2A REGULATORY SUBUNIT B'' SUBUNIT GAMMA (PTHR12085:SF3)
TraesCS1A02G217800.1	Up	9.63	Pyridoxal phosphate homeostasis protein	PYRIDOXAL PHOSPHATE HOMEOSTASIS PROTEIN (PTHR10146:SF15)
TraesCS1A02G221400.1	Up	7.94	Chromatin-remodeling complex ATPase	OS05G0150300 PROTEIN (PTHR10799:SF999)
TraesCS1A02G221800.1	Up	7.3	Uncharacterized protein	PROTEIN TRANSPORT INHIBITOR RESPONSE 1 (PTHR16134:SF66)
TraesCS1A02G222900.1	Up	6.82	Uncharacterized protein	TRANSLOCATOR PROTEIN (PTHR10057:SF0)
TraesCS1A02G223900.1	Up	7.74	Mannan endo-1,4-beta-mannosidase	MANNAN ENDO-1,4-BETA-MANNOSIDASE (PTHR10551:SF31)
TraesCS1A02G224900.1	Up	8.43	Uncharacterized protein	CORE-2/I-BRANCHING BETA-16-N-ACETYLGLUCOSAMINYLTRANSFERASE FAMILY PROTEIN (PTHR45719:SF2)
TraesCS1A02G225600.1	Up	7.74	Lipase_3 domain-containing protein	ALPHA/BETA-HYDROLASES SUPERFAMILY PROTEIN (PTHR46086:SF17)
TraesCS1A02G229100.1	Up	2.46	Phenylalanine ammonia-lyase	PHENYLALANINE AMMONIA-LYASE (PTHR10362:SF44)
TraesCS1A02G233600.1	Up	7.88	Kinesin-like protein	KINESIN-LIKE PROTEIN KIN-13A (PTHR47971:SF23)
TraesCS1A02G234600.1	Up	2.27	Uncharacterized protein	RING/U-BOX SUPERFAMILY PROTEIN (PTHR46798:SF7)
TraesCS1A02G236000.2	Up	8.6	CYTOSOL_AP domain-containing protein	CYTOSOL_AP DOMAIN-CONTAINING PROTEIN (PTHR11963:SF35)
TraesCS1A02G236100.2	Up	6.98	Ribosomal_L18e/L15P domain-containing protein	OS05G0155100 PROTEIN (PTHR10934:SF5)
TraesCS1A02G237100.2	Up	8.14	Histidine kinase domain-containing protein	ETHYLENE RESPONSE SENSOR 2-RELATED (PTHR24423:SF639)
TraesCS1A02G237800.1	Up	8.37	Uncharacterized protein	NAD(P)H-QUINONE OXIDOREDUCTASE SUBUNIT S, CHLOROPLASTIC (PTHR35494:SF1)
TraesCS1A02G239400.1	Up	7.79	Nfu_N domain-containing protein	NFU1 IRON-SULFUR CLUSTER SCAFFOLD HOMOLOG, MITOCHONDRIAL (PTHR11178:SF1)
TraesCS1A02G239700.2	Up	7.83	Uncharacterized protein	OS05G0156200 PROTEIN (PTHR35717:SF1)
TraesCS1A02G241100.1	Up	6.97	Uncharacterized protein
TraesCS1A02G242500.1	Up	9.46	J domain-containing protein	DNAJ PROTEIN ERDJ3B (PTHR43888:SF14)
TraesCS1A02G244700.1	Up	5.96	Tubulin gamma chain	TUBULIN GAMMA CHAIN (PTHR11588:SF7)
TraesCS1A02G244900.2	Up	6.83	Uncharacterized protein	SUBFAMILY NOT NAMED (PTHR33207:SF24)
TraesCS1A02G245600.1	Up	8.9	PDZ domain-containing protein	PROTEASE DO-LIKE 2, CHLOROPLASTIC (PTHR45980:SF6)
TraesCS1A02G247100.1	Up	9.37	ISA2 [Source:Projected from Arabidopsis thaliana (AT1G03310) UniProtKB/TrEMBL;Acc:A0A178WGA8]
TraesCS1A02G248000.1	Up	6.8	Uncharacterized protein	PROTEIN KINASE DOMAIN-CONTAINING PROTEIN (PTHR47186:SF3)
TraesCS1A02G248200.1	Up	7.18	Uncharacterized protein	4-HYDROXY-TETRAHYDRODIPICOLINATE REDUCTASE 1, CHLOROPLASTIC-RELATED (PTHR20836:SF0)
TraesCS1A02G248800.1	Up	10.78	Glutathione transferase	GLUTATHIONE TRANSFERASE (PTHR43900:SF30)
TraesCS1A02G250000.1	Up	2.45	Glutathione transferase	GLUTATHIONE S-TRANSFERASE 4 (PTHR43900:SF17)
TraesCS1A02G251200.1	Up	7.42	Protein kinase domain-containing protein	RECEPTOR-LIKE PROTEIN KINASE 7 (PTHR27000:SF439)
TraesCS1A02G255800.1	Up	11.48	Uncharacterized protein	ALPHA-L-FUCOSIDASE 2 (PTHR22835:SF492)
TraesCS1A02G257500.1	Up	6.13	HECT-type E3 ubiquitin transferase	E3 UBIQUITIN-PROTEIN LIGASE UPL6 (PTHR45700:SF6)
TraesCS1A02G258500.1	Up	8.96	Fasciclin-like protein FLA16	OS05G0163300 PROTEIN (PTHR32077:SF84)
TraesCS1A02G262800.1	Up	6.85	Arginyl-tRNA synthetase	ARGININE--TRNA LIGASE, CYTOPLASMIC (PTHR11956:SF5)
TraesCS1A02G262900.1	Up	8.41	Protein kinase domain-containing protein	RECEPTOR-LIKE PROTEIN KINASE FAMILY PROTEIN-RELATED (PTHR27003:SF89)
TraesCS1A02G263000.1	Up	8.73	Uncharacterized protein	OS05G0162200 PROTEIN (PTHR34121:SF4)
TraesCS1A02G265200.1	Up	8.92	Peroxidase	PEROXIDASE (PTHR31235:SF19)
TraesCS1A02G268600.2	Up	8.51	Fibronectin type-III domain-containing protein	OS05G0145400 PROTEIN (PTHR46286:SF3)
TraesCS1A02G269200.1	Up	10.14	PPR_long domain-containing protein	OS05G0145600 PROTEIN (PTHR47801:SF1)
TraesCS1A02G269400.1	Up	6.68	MI domain-containing protein	NUCLEOLAR MIF4G DOMAIN-CONTAINING PROTEIN 1 (PTHR18034:SF4)
TraesCS1A02G269600.1	Up	8.02	PHD-type domain-containing protein	PHD FINGER PROTEIN ALFIN-LIKE 1 (PTHR12321:SF39)
TraesCS1A02G272200.1	Up	8.83	Glycosyltransferase	GLYCOSYLTRANSFERASE (PTHR48048:SF39)
TraesCS1A02G275000.1	Up	7.97	ATP-dependent Clp protease proteolytic subunit
TraesCS1A02G276400.1	Up	8.97	TPT domain-containing protein	OS05G0168700 PROTEIN (PTHR11132:SF490)
TraesCS1A02G277000.1	Up	7.41	NAB domain-containing protein	OS05G0168800 PROTEIN (PTHR32258:SF11)
TraesCS1A02G279000.4	Up	9.27	RING-type domain-containing protein	RING/U-BOX SUPERFAMILY PROTEIN (PTHR15860:SF27)
TraesCS1A02G280700.1	Up	6.01	Autophagy-related protein 18d	OS05G0169200 PROTEIN (PTHR11227:SF64)
TraesCS1A02G281100.1	Up	8.05	LRRNT_2 domain-containing protein	OS07G0498400 PROTEIN (PTHR48053:SF118)
TraesCS1A02G282700.1	Up	8.72	Uncharacterized protein	OS05G0170800 PROTEIN (PTHR47191:SF2)
TraesCS1A02G283600.1	Up	7.97	mRNA cap guanine-N7 methyltransferase	MRNA CAP GUANINE-N7 METHYLTRANSFERASE (PTHR12189:SF2)
TraesCS1A02G284800.1	Up	10.26	VOC domain-containing protein	F18B13.24 PROTEIN (PTHR46142:SF3)
TraesCS1A02G285400.1	Up	9.37	Cellulose synthase	CELLULOSE SYNTHASE A CATALYTIC SUBUNIT 1 [UDP-FORMING] (PTHR13301:SF33)
TraesCS1A02G289300.1	Up	6.85	Uncharacterized protein	17.7 KDA LOW TEMPERATURE INDUCED PROTEIN (PTHR33790:SF2)
TraesCS1A02G289800.1	Up	3.85	Uncharacterized protein	OS05G0189200 PROTEIN (PTHR34198:SF23)
TraesCS1A02G292200.1	Up	5.35	Glycosyltransferase	GLYCOSYLTRANSFERASE (PTHR48047:SF126)
TraesCS1A02G299500.2	Up	10.16	Pre-mRNA-splicing factor 38	PRE-MRNA-SPLICING FACTOR 38B (PTHR23142:SF2)
TraesCS1A02G300100.1	Up	9.96	Glycosyltransferase	GLYCOSYLTRANSFERASE (PTHR11926:SF744)
TraesCS1A02G301400.1	Up	9.58	Uncharacterized protein	LEUCINE-RICH REPEAT EXTENSIN-LIKE PROTEIN 3-RELATED (PTHR32093:SF120)
TraesCS1A02G302100.1	Up	5.61	Uncharacterized protein	POLYAMINE-MODULATED FACTOR 1-BINDING PROTEIN (PTHR36800:SF1)
TraesCS1A02G303200.1	Up	8.07	DUF1664 domain-containing protein	OS05G0182700 PROTEIN (PTHR46667:SF6)
TraesCS1A02G304000.1	Up	8.42	Uncharacterized protein
TraesCS1A02G306300.1	Up	7.64	Uncharacterized protein	SUBFAMILY NOT NAMED (PTHR31513:SF9)
TraesCS1A02G306500.1	Up	8.69	Phosphotransferase	HEXOKINASE-1 (PTHR19443:SF82)
TraesCS1A02G306600.1	Up	3.01	Derlin	DERLIN (PTHR11009:SF32)
TraesCS1A02G307300.1	Up	2.91	Uncharacterized protein
TraesCS1A02G307800.1	Up	7.28	Uncharacterized protein
TraesCS1A02G309300.1	Up	7.04	Protein kinase domain-containing protein	OS05G0200500 PROTEIN (PTHR11909:SF445)
TraesCS1A02G311900.1	Up	7.73	PRA1 family protein	PRA1 FAMILY PROTEIN (PTHR19317:SF10)
TraesCS1A02G313300.1	Up	2.63	Peroxidase	PEROXIDASE (PTHR31235:SF359)
TraesCS1A02G313700.2	Up	9.92	Thioredoxin domain-containing protein	THIOREDOXIN-LIKE 2-2, CHLOROPLASTIC (PTHR43601:SF32)
TraesCS1A02G319200.1	Up	6.36	Protein kinase domain-containing protein	PROTEIN KINASE DOMAIN-CONTAINING PROTEIN (PTHR47989:SF15)
TraesCS1A02G326900.1	Up	3.52	Uncharacterized protein	OS05G0202300 PROTEIN (PTHR33789:SF11)
TraesCS1A02G328100.1	Up	4.25	N-acetyltransferase domain-containing protein	N-ALPHA-ACETYLTRANSFERASE 30 (PTHR45896:SF1)
TraesCS1A02G332000.1	Up	6	Uncharacterized protein	ABSCISIC ACID RECEPTOR PYL8 (PTHR31213:SF4)
TraesCS1A02G332200.1	Up	9.83	Uncharacterized protein	RIKEN CDNA 2310061I04 GENE (PTHR31094:SF2)
TraesCS1A02G332400.1	Up	8.78	Uncharacterized protein	OS05G0315200 PROTEIN (PTHR31016:SF12)
TraesCS1A02G332600.1	Up	9.64	40S ribosomal protein S7	40S RIBOSOMAL PROTEIN S7 (PTHR11278:SF22)
TraesCS1A02G339300.1	Up	7.98	DNA helicase	DNA REPLICATION LICENSING FACTOR MCM6 (PTHR11630:SF43)
TraesCS1A02G340900.1	Up	9.56	UBC core domain-containing protein	OS05G0232500 PROTEIN (PTHR46116:SF10)
TraesCS1A02G341200.1	Up	7.64	RPOLD domain-containing protein	DNA-DIRECTED RNA POLYMERASE SUBUNIT ALPHA (PTHR32108:SF0)
TraesCS1A02G342900.2	Up	8.68	Uncharacterized protein	GLYCINE-RICH RNA-BINDING PROTEIN 4, MITOCHONDRIAL (PTHR15241:SF334)
TraesCS1A02G347800.1	Up	7.87	IENR2 domain-containing protein	NUMOD3 MOTIF FAMILY PROTEIN, EXPRESSED (PTHR34199:SF2)
TraesCS1A02G353300.1	Up	7.52	Uncharacterized protein	TRANSCRIPTION FACTOR SPT20 HOMOLOG (PTHR13526:SF8)
TraesCS1A02G353800.1	Up	7.59	Uncharacterized protein	RAS-RELATED PROTEIN RAB-37 (PTHR47978:SF40)
TraesCS1A02G355400.1	Up	6.99	Uncharacterized protein
TraesCS1A02G357200.1	Up	9.08	Histone H2A	HISTONE H2A VARIANT 2-RELATED (PTHR23430:SF365)
TraesCS1A02G358400.1	Up	3.11	Uncharacterized protein	OS05G0316100 PROTEIN (PTHR11040:SF70)
TraesCS1A02G358600.1	Up	9.95	Uncharacterized protein	OS05G0302300 PROTEIN (PTHR10694:SF140)
TraesCS1A02G361900.1	Up	2.19	AN1-type domain-containing protein	ZINC FINGER AN1 DOMAIN-CONTAINING STRESS-ASSOCIATED PROTEIN 15 (PTHR10634:SF99)
TraesCS1A02G362700.1	Up	9.13	tRNA pseudouridine synthase	TRNA PSEUDOURIDINE SYNTHASE-LIKE 1 (PTHR11142:SF0)
TraesCS1A02G363400.1	Up	3.16	Uncharacterized protein	P-LOOP CONTAINING NUCLEOSIDE TRIPHOSPHATE HYDROLASES SUPERFAMILY PROTEIN (PTHR10887:SF525)
TraesCS1A02G363700.1	Up	6.6	Protein kinase domain-containing protein	PROTEIN ACTIVITY OF BC1 COMPLEX KINASE 3, CHLOROPLASTIC (PTHR10566:SF120)
TraesCS1A02G364500.2	Up	9.22	TP_methylase domain-containing protein	RIBOSOMAL RNA SMALL SUBUNIT METHYLTRANSFERASE I (PTHR46111:SF1)
TraesCS1A02G367000.1	Up	2.92	Histone acetyltransferase	HISTONE ACETYLTRANSFERASE (PTHR45750:SF3)
TraesCS1A02G367200.1	Up	7.43	NAB domain-containing protein	PROTEIN NETWORKED 1A (PTHR32258:SF6)
TraesCS1A02G367900.1	Up	3.91	Uncharacterized protein	ATP SYNTHASE SUBUNIT GAMMA, MITOCHONDRIAL (PTHR11693:SF22)
TraesCS1A02G369800.1	Up	9.66	Procollagen-proline 4-dioxygenase	PROLYL 4-HYDROXYLASE SUBUNIT ALPHA-2 (PTHR10869:SF207)
TraesCS1A02G370800.2	Up	8.92	PAP-associated domain-containing protein	POLY(A) RNA POLYMERASE GLD2 (PTHR12271:SF40)
TraesCS1A02G375800.1	Up	8.16	RING-type E3 ubiquitin transferase	E3 UBIQUITIN-PROTEIN LIGASE ZNF598 (PTHR22938:SF0)
TraesCS1A02G381100.1	Up	7.87	Uncharacterized protein	DP TF (PTHR12548:SF18)
TraesCS1A02G381500.1	Up	7.09	Uncharacterized protein	OS10G0378450 PROTEIN (PTHR45496:SF2)
TraesCS1A02G382100.1	Up	9.48	ABC transporter domain-containing protein	ABC TRANSPORTER G FAMILY MEMBER 25 (PTHR48041:SF14)
TraesCS1A02G383800.1	Up	5.27	Macro domain-containing protein	GANGLIOSIDE-INDUCED DIFFERENTIATION-ASSOCIATED PROTEIN 2 (PTHR11106:SF72)
TraesCS1A02G385600.1	Up	8.12	Uncharacterized protein	RUBISCO ACCUMULATION FACTOR 1.2, CHLOROPLASTIC (PTHR35299:SF3)
TraesCS1A02G387700.1	Up	3.48	EGF-like domain-containing protein	TRANSMEMBRANE PROTEIN-LIKE PROTEIN (PTHR14319:SF3)
TraesCS1A02G390400.1	Up	10.23	ARID domain-containing protein	DNA-BINDING DOMAIN-CONTAINING PROTEIN, PUTATIVE, EXPRESSED-RELATED (PTHR46410:SF17)
TraesCS1A02G394500.1	Up	7.96	CitMHS domain-containing protein	OS10G0447900 PROTEIN (PTHR43302:SF3)
TraesCS1A02G396200.1	Up	2.29	Ubiquitin-like domain-containing protein	NON-SPECIFIC SERINE/THREONINE PROTEIN KINASE-RELATED (PTHR48051:SF1)
TraesCS1A02G396800.1	Up	5.17	UBC core domain-containing protein	OS10G0447100 PROTEIN (PTHR24068:SF488)
TraesCS1A02G400600.1	Up	8.81	Gln-synt_C domain-containing protein	TYPE-1 GLUTAMINE SYNTHETASE 1 (PTHR43785:SF2)
TraesCS1A02G403800.1	Up	4.3	Uncharacterized protein	CHY ZINC FINGER FAMILY PROTEIN, EXPRESSED (PTHR21319:SF64)
TraesCS1A02G408200.1	Up	7.13	Uncharacterized protein	THIOLASE 2, PEROXISOMAL, PUTATIVE, EXPRESSED-RELATED (PTHR43853:SF20)
TraesCS1A02G408700.1	Up	6.21	Uncharacterized protein	60 KDA HEAT SHOCK PROTEIN, MITOCHONDRIAL (PTHR45633:SF3)
TraesCS1A02G409100.1	Up	7.79	WD_REPEATS_REGION domain-containing protein	WD REPEAT-CONTAINING PROTEIN 70 (PTHR16017:SF0)
TraesCS1A02G409200.1	Up	6.21	Riboflavin kinase	RIBOFLAVIN KINASE (PTHR22749:SF6)
TraesCS1A02G410300.1	Up	8.29	Uncharacterized protein	WD REPEAT-CONTAINING PROTEIN WDS HOMOLOG (PTHR22838:SF23)
TraesCS1A02G411100.1	Up	7.9	Cellulose synthase	CELLULOSE SYNTHASE A CATALYTIC SUBUNIT 4 [UDP-FORMING] (PTHR13301:SF91)
TraesCS1A02G413700.1	Up	9.32	Protein kinase domain-containing protein	LEUCINE RICH REPEAT FAMILY PROTEIN, EXPRESSED (PTHR48053:SF32)
TraesCS1A02G414200.1	Up	8.59	Hydrolase_4 domain-containing protein	TRANSMEMBRANE PROTEIN 68 (PTHR22753:SF14)
TraesCS1A02G415200.3	Up	8.17	Uncharacterized protein	PROTEIN NRT1/ PTR FAMILY 5.2 (PTHR11654:SF453)
TraesCS1A02G419400.1	Up	7.59	Uncharacterized protein	RNA-BINDING PROTEIN (PTHR15241:SF380)
TraesCS1A02G420000.1	Up	7.81	Aldehyde oxygenase (deformylating)	ALDEHYDE OXYGENASE (DEFORMYLATING) (PTHR11863:SF183)
TraesCS1A02G421000.1	Up	8.72	Tyrosine--tRNA ligase	TYROSINE--TRNA LIGASE, MITOCHONDRIAL (PTHR11766:SF0)
TraesCS1A02G422400.2	Up	8.21	PPPDE domain-containing protein	PPPDE DOMAIN-CONTAINING PROTEIN (PTHR12378:SF16)
TraesCS1A02G423100.1	Up	8.82	Non-lysosomal glucosylceramidase	NON-LYSOSOMAL GLUCOSYLCERAMIDASE (PTHR12654:SF0)
TraesCS1A02G425100.1	Up	7.18	Long-chain-alcohol oxidase	OS10G0475100 PROTEIN (PTHR46056:SF2)
TraesCS1A02G425700.1	Up	7.94	DUF1681 domain-containing protein	EAR-BINDING COAT-ASSOCIATED PROTEIN 2, PUTATIVE, EXPRESSED-RELATED (PTHR12847:SF3)
TraesCS1A02G427500.1	Up	7.8	Uncharacterized protein	MIP22305P (PTHR14095:SF0)
TraesCS1A02G432200.1	Up	8.82	Uncharacterized protein	EXPORTIN-4 (PTHR12596:SF1)
TraesCS1A02G439500.2	Up	9.01	Methyltransferase	METHYLTRANSFERASE PMT8-RELATED (PTHR10108:SF1120)
TraesCS1A02G441400.2	Up	8.99	DYW_deaminase domain-containing protein	UMP-CMP KINASE (PTHR47926:SF339)
TraesCS1A02G444800.1	Up	7.22	Uncharacterized protein	IMPORTIN-13 (PTHR12363:SF33)
TraesCS1A02G445600.2	Up	8.61	Malate dehydrogenase	MALATE DEHYDROGENASE, CYTOPLASMIC (PTHR23382:SF3)
TraesCS1B02G000600.1	Up	2.52	Uncharacterized protein	TRANSMEMBRANE PROTEIN (PTHR36353:SF1)
TraesCS1B02G007600.1	Up	8.83	Uncharacterized protein	MITOCHONDRIAL IMPORT INNER MEMBRANE TRANSLOCASE SUBUNIT TIM16 (PTHR12388:SF0)
TraesCS1B02G011500.1	Up	4.2	Uncharacterized protein	SUBFAMILY NOT NAMED (PTHR33120:SF53)
TraesCS1B02G017700.1	Up	2.78	Uncharacterized protein	EXPRESSED PROTEIN (PTHR35718:SF1)
TraesCS1B02G018900.1	Up	8.56	Uncharacterized protein	OS10G0481400 PROTEIN (PTHR37720:SF2)
TraesCS1B02G019300.1	Up	9.22	Uncharacterized protein	XAA-PRO AMINOPEPTIDASE 1 (PTHR43763:SF6)
TraesCS1B02G022300.1	Up	8.62	Uncharacterized protein	RAN-BINDING PROTEIN IN THE MICROTUBULE-ORGANISING CENTRE PROTEIN (PTHR12864:SF13)
TraesCS1B02G023000.1	Up	8.44	Uncharacterized protein	EXPRESSED PROTEIN (PTHR36756:SF1)
TraesCS1B02G030800.2	Up	11.27	Uncharacterized protein	GENOME ASSEMBLY, CHROMOSOME: II (PTHR46128:SF327)
TraesCS1B02G032500.2	Up	7.69	Uncharacterized protein	WW DOMAIN-CONTAINING PROTEIN (PTHR15377:SF3)
TraesCS1B02G037600.1	Up	8.24	Uncharacterized protein	THIOREDOXIN DOMAIN-CONTAINING PROTEIN (PTHR31984:SF12)
TraesCS1B02G037900.1	Up	7.05	DUF3506 domain-containing protein	PROTEIN EXECUTER 1, CHLOROPLASTIC (PTHR33917:SF3)
TraesCS1B02G041300.1	Up	6.29	LysM domain-containing protein	LYSM DOMAIN CONTAINING PROTEIN, EXPRESSED (PTHR20932:SF52)
TraesCS1B02G043200.2	Up	6.82	Uncharacterized protein	SUBFAMILY NOT NAMED (PTHR34379:SF14)
TraesCS1B02G044800.1	Up	9.72	Uncharacterized protein	SUBFAMILY NOT NAMED (PTHR12052:SF9)
TraesCS1B02G052500.1	Up	7.51	RING-type E3 ubiquitin transferase	RING-TYPE E3 UBIQUITIN TRANSFERASE (PTHR15710:SF202)
TraesCS1B02G053500.1	Up	8.5	Uncharacterized protein	PREFOLDIN SUBUNIT 5 (PTHR12674:SF2)
TraesCS1B02G055200.1	Up	7.94	Uncharacterized protein	MATH DOMAIN-CONTAINING PROTEIN (PTHR46162:SF53)
TraesCS1B02G059900.1	Up	9.59	Uncharacterized protein	NUCLEOLAR COMPLEX PROTEIN 2 HOMOLOG (PTHR12687:SF4)
TraesCS1B02G061900.1	Up	7.13	BRO1 domain-containing protein	TYROSINE-PROTEIN PHOSPHATASE NON-RECEPTOR TYPE 23 (PTHR23030:SF30)
TraesCS1B02G062300.1	Up	9.37	Uncharacterized protein	KH DOMAIN CONTAINING PROTEIN, EXPRESSED (PTHR10288:SF263)
TraesCS1B02G069300.1	Up	7.96	RING-type E3 ubiquitin transferase	E3 UBIQUITIN-PROTEIN LIGASE HAKAI (PTHR13480:SF0)
TraesCS1B02G071800.1	Up	9.15	Uncharacterized protein	EXPRESSED PROTEIN (PTHR31343:SF61)
TraesCS1B02G081900.1	Up	8.13	Uncharacterized protein	EAMA DOMAIN-CONTAINING PROTEIN (PTHR22911:SF76)
TraesCS1B02G084000.1	Up	5.47	Alpha-galactosidase	ALPHA-GALACTOSIDASE 2 (PTHR11452:SF33)
TraesCS1B02G086100.2	Up	7.76	Uncharacterized protein	[ACYL-CARRIER-PROTEIN] PHOSPHODIESTERASE PPTH (PTHR36492:SF2)
TraesCS1B02G086200.1	Up	24.12	Uncharacterized protein	SUBFAMILY NOT NAMED (PTHR34935:SF2)
TraesCS1B02G086500.1	Up	7.05	G-patch domain-containing protein	G PATCH DOMAIN AND ANKYRIN REPEAT-CONTAINING PROTEIN 1 (PTHR20923:SF1)
TraesCS1B02G087700.1	Up	9.01	Uncharacterized protein	PR17D (PTHR33321:SF17)
TraesCS1B02G087800.1	Up	2.35	Uncharacterized protein	SUBFAMILY NOT NAMED (PTHR33321:SF24)
TraesCS1B02G089900.1	Up	8.05	Calcium uniporter protein	CALCIUM UNIPORTER PROTEIN 1, MITOCHONDRIAL (PTHR13462:SF31)
TraesCS1B02G093700.1	Up	9.1	C2H2-type domain-containing protein	ACYL-UDP-N-ACETYLGLUCOSAMINE O-ACYLTRANSFERASE (PTHR35497:SF1)
TraesCS1B02G095000.1	Up	8.67	Uncharacterized protein	CBS DOMAIN-CONTAINING PROTEIN (PTHR13780:SF128)
TraesCS1B02G096700.1	Up	9.54	Uncharacterized protein	EB1, ISOFORM F-RELATED (PTHR10623:SF6)
TraesCS1B02G097900.1	Up	4.77	Uncharacterized protein	MEDIATOR OF RNA POLYMERASE II TRANSCRIPTION SUBUNIT 16 (PTHR35130:SF1)
TraesCS1B02G098800.1	Up	9.67	AB hydrolase-1 domain-containing protein	HYDROLASE, PUTATIVE, EXPRESSED-RELATED (PTHR43329:SF3)
TraesCS1B02G100400.2	Up	8.75	WAPL domain-containing protein	WINGS APART-LIKE PROTEIN HOMOLOG (PTHR22100:SF13)
TraesCS1B02G100600.1	Up	7.04	Dof-type domain-containing protein	DOF DOMAIN, ZINC FINGER FAMILY PROTEIN, EXPRESSED (PTHR31992:SF241)
TraesCS1B02G100700.1	Up	8.41	Uncharacterized protein	OS10G0502300 PROTEIN (PTHR36705:SF2)
TraesCS1B02G101000.2	Up	6.31	Cytochrome b5 heme-binding domain-containing protein	MEMBRANE STEROID-BINDING PROTEIN 2 (PTHR10281:SF94)
TraesCS1B02G102500.1	Up	9.07	F-box domain-containing protein	F-BOX DOMAIN CONTAINING PROTEIN, EXPRESSED (PTHR38926:SF13)
TraesCS1B02G104800.1	Up	6.94	FBD domain-containing protein	F-BOX DOMAIN-CONTAINING PROTEIN (PTHR32141:SF94)
TraesCS1B02G108700.1	Up	9.88	Uncharacterized protein	TETRASPANIN-10 (PTHR32191:SF22)
TraesCS1B02G109000.1	Up	7.43	Uncharacterized protein	TETRATRICOPEPTIDE REPEAT (TPR)-LIKE SUPERFAMILY PROTEIN (PTHR47337:SF1)
TraesCS1B02G111700.1	Up	7.58	Uncharacterized protein	EXPRESSED PROTEIN (PTHR35105:SF3)
TraesCS1B02G112300.1	Up	8.61	Uncharacterized protein	SUBFAMILY NOT NAMED (PTHR24281:SF270)
TraesCS1B02G113700.1	Up	7.33	Uncharacterized protein	AQUAPORIN NIP5-1-RELATED (PTHR45724:SF11)
TraesCS1B02G115800.1	Up	7.25	SH3 domain-containing protein	SH3 DOMAIN-CONTAINING PROTEIN 2 (PTHR14167:SF81)
TraesCS1B02G119700.1	Up	2.88	Uncharacterized protein	OS10G0511600 PROTEIN (PTHR11010:SF75)
TraesCS1B02G119800.1	Up	7.04	Uncharacterized protein	THYMUS-SPECIFIC SERINE PROTEASE (PTHR11010:SF11)
TraesCS1B02G120100.1	Up	8.29	PAP_fibrillin domain-containing protein	PLASTID-LIPID-ASSOCIATED PROTEIN 10, CHLOROPLASTIC-RELATED (PTHR31906:SF6)
TraesCS1B02G124300.1	Up	9.3	PMEI domain-containing protein	OS10G0508700 PROTEIN (PTHR31080:SF254)
TraesCS1B02G127900.2	Up	8.07	Methionine aminopeptidase	METHIONINE AMINOPEPTIDASE 1 (PTHR43330:SF7)
TraesCS1B02G129000.1	Up	8.68	DAGKc domain-containing protein	LD11247P-RELATED (PTHR12358:SF31)
TraesCS1B02G129000.2	Up	10.81	Aldo_ket_red domain-containing protein	PYRIDOXAL REDUCTASE, CHLOROPLASTIC (PTHR43625:SF5)
TraesCS1B02G129400.1	Up	8.69	Uncharacterized protein	GAMMA-CYSTATHIONASE (PTHR11808:SF80)
TraesCS1B02G129900.1	Up	10.54	Rab-GAP TBC domain-containing protein	OS10G0518100 PROTEIN (PTHR22957:SF650)
TraesCS1B02G130300.2	Up	6.59	Protein kinase domain-containing protein	OS10G0518800 PROTEIN (PTHR48014:SF17)
TraesCS1B02G133200.1	Up	8.34	Uncharacterized protein	MITOCHONDRIAL IMPORT INNER MEMBRANE TRANSLOCASE SUBUNIT TIM17 FAMILY PROTEIN, EXPRESSED (PTHR15371:SF32)
TraesCS1B02G134900.1	Up	9.55	UBX domain-containing protein	FAS-ASSOCIATED FACTOR 2 (PTHR23322:SF1)
TraesCS1B02G135000.1	Up	7.93	Trehalase	TREHALASE (PTHR23403:SF1)
TraesCS1B02G136700.2	Up	11.42	Non-lysosomal glucosylceramidase	NON-LYSOSOMAL GLUCOSYLCERAMIDASE (PTHR12654:SF21)
TraesCS1B02G136900.1	Up	7.53	SPARK domain-containing protein	GPI-ANCHORED PROTEIN (PTHR33831:SF4)
TraesCS1B02G142300.1	Up	6.19	PPPDE domain-containing protein	EXPRESSED PROTEIN (PTHR12378:SF79)
TraesCS1B02G143100.4	Up	8.43	Peptidylprolyl isomerase	PEPTIDYL-PROLYL CIS-TRANS ISOMERASE PASTICCINO1 (PTHR10516:SF268)
TraesCS1B02G143500.1	Up	5.86	Uncharacterized protein	KETIMINE REDUCTASE MU-CRYSTALLIN (PTHR13812:SF19)
TraesCS1B02G144300.1	Up	2.06	Uncharacterized protein	EXPRESSED PROTEIN (PTHR34575:SF6)
TraesCS1B02G144500.1	Up	9.62	Uncharacterized protein	U2 SNRNP-ASSOCIATED SURP MOTIF-CONTAINING PROTEIN (PTHR23140:SF0)
TraesCS1B02G146200.1	Up	9.05	Uncharacterized protein	GST N-TERMINAL DOMAIN-CONTAINING PROTEIN (PTHR11260:SF670)
TraesCS1B02G149000.1	Up	7.51	Uncharacterized protein	OS10G0524600 PROTEIN (PTHR10795:SF528)
TraesCS1B02G149700.3	Up	8.63	Uncharacterized protein
TraesCS1B02G150900.1	Up	8.22	RHOMBOID-like protein	RHOMBOID-LIKE PROTEIN (PTHR22936:SF100)
TraesCS1B02G152300.1	Up	7.15	Uncharacterized protein	MITOCHONDRIAL INNER MEMBRANE PROTEIN OXA1 (PTHR12428:SF34)
TraesCS1B02G153300.2	Up	8.05	Uncharacterized protein	PLANT INTRACELLULAR RAS-GROUP-RELATED LRR PROTEIN 5 (PTHR45752:SF15)
TraesCS1B02G155100.1	Up	9.72	Uncharacterized protein	3-HYDROXYISOBUTYRYL-COA HYDROLASE, MITOCHONDRIAL (PTHR43176:SF3)
TraesCS1B02G155600.1	Up	9.84	AT-hook motif nuclear-localized protein	AT-HOOK MOTIF NUCLEAR-LOCALIZED PROTEIN 8 (PTHR31500:SF51)
TraesCS1B02G158000.1	Up	7.16	PfkB domain-containing protein	PFKB DOMAIN-CONTAINING PROTEIN (PTHR43085:SF1)
TraesCS1B02G158100.1	Up	8	AMMECR1 domain-containing protein	AMMECR NUCLEAR PROTEIN 1 (PTHR13016:SF0)
TraesCS1B02G158600.1	Up	7.42	Uncharacterized protein	ABSCISIC ACID RECEPTOR PYR1 (PTHR31213:SF6)
TraesCS1B02G159900.1	Up	7.36	Uncharacterized protein
TraesCS1B02G161400.2	Up	7.53	Uncharacterized protein	NUCLEAR CONTROL OF ATPASE PROTEIN 2 (PTHR28234:SF1)
TraesCS1B02G164300.1	Up	8.08	Uncharacterized protein	ARMADILLO REPEAT-CONTAINING PROTEIN 7 (PTHR46263:SF1)
TraesCS1B02G165000.1	Up	7.54	J domain-containing protein	DNAJ HOMOLOG SUBFAMILY C MEMBER 13 (PTHR36983:SF2)
TraesCS1B02G165900.2	Up	2.93	Uncharacterized protein	HOMEOBOX-LEUCINE ZIPPER PROTEIN HDG5 (PTHR45654:SF11)
TraesCS1B02G166700.1	Up	7.74	TPR_REGION domain-containing protein	TETRATRICOPEPTIDE REPEAT (TPR)-LIKE SUPERFAMILY PROTEIN (PTHR26312:SF123)
TraesCS1B02G167100.1	Up	10.04	Uncharacterized protein	TRANSMEMBRANE PROTEIN 199 (PTHR31394:SF1)
TraesCS1B02G171400.1	Up	5.68	Uncharacterized protein
TraesCS1B02G174500.1	Up	10.64	Epimerase domain-containing protein	NAD DEPENDENT EPIMERASE/DEHYDRATASE FAMILY PROTEIN, EXPRESSED (PTHR10366:SF623)
TraesCS1B02G180400.1	Up	9.25	Uncharacterized protein	SUBFAMILY NOT NAMED (PTHR46646:SF4)
TraesCS1B02G180900.2	Up	9.7	Uncharacterized protein	EXPRESSED PROTEIN (PTHR47512:SF3)
TraesCS1B02G182700.1	Up	5.78	Uncharacterized protein	PLASTIDAL GLYCOLATE/GLYCERATE TRANSLOCATOR 1, CHLOROPLASTIC (PTHR30249:SF0)
TraesCS1B02G183100.1	Up	2.29	MFS domain-containing protein	D-XYLOSE-PROTON SYMPORTER-LIKE 2 (PTHR48023:SF4)
TraesCS1B02G184000.1	Up	4.78	50S ribosomal protein L35	RIBOSOMAL PROTEIN L35 (PTHR36400:SF1)
TraesCS1B02G185600.1	Up	7.8	Uncharacterized protein	ADP-RIBOSYLATION FACTOR B1C (PTHR11711:SF344)
TraesCS1B02G186200.9	Up	8.68	RING-type domain-containing protein	RING-TYPE DOMAIN-CONTAINING PROTEIN (PTHR12313:SF53)
TraesCS1B02G187500.1	Up	10.04	Protein kinase domain-containing protein	CYCLIN-DEPENDENT KINASE 19 (PTHR24056:SF495)
TraesCS1B02G187800.1	Up	6.74	Uncharacterized protein	STRESS RESPONSE PROTEIN (PTHR36332:SF1)
TraesCS1B02G189400.1	Up	2.33	Uncharacterized protein	UREA ACTIVE TRANSPORTER (PTHR46154:SF4)
TraesCS1B02G189500.1	Up	7.91	Uncharacterized protein	RING-TYPE DOMAIN-CONTAINING PROTEIN (PTHR45969:SF9)
TraesCS1B02G190900.1	Up	8.23	Uncharacterized protein	MADS2 (PTHR48019:SF196)
TraesCS1B02G192700.1	Up	9.41	Uncharacterized protein	P-LOOP CONTAINING NUCLEOSIDE TRIPHOSPHATE HYDROLASE SUPERFAMILY PROTEIN (PTHR10887:SF520)
TraesCS1B02G192900.1	Up	2.63	Uncharacterized protein	EXPANSIN-LIKE A1-RELATED (PTHR31692:SF4)
TraesCS1B02G196800.1	Up	8.87	Uncharacterized protein	GLUTATHIONE S-TRANSFERASE (PTHR43900:SF79)
TraesCS1B02G200300.1	Up	8.79	Methyltransferase	METHYLTRANSFERASE (PTHR44742:SF4)
TraesCS1B02G203500.1	Up	9.49	RING-type domain-containing protein	NEP1-INTERACTING PROTEIN 1 (PTHR46151:SF7)
TraesCS1B02G204300.1	Up	8.66	Protein-serine/threonine phosphatase	PROTEIN PHOSPHATASE 2C 72-RELATED (PTHR47992:SF23)
TraesCS1B02G204400.1	Up	7.98	Magnesium transporter	MAGNESIUM TRANSPORTER MRS2-4-RELATED (PTHR13890:SF2)
TraesCS1B02G206200.1	Up	7.71	Uncharacterized protein	OS10G0545100 PROTEIN (PTHR35732:SF1)
TraesCS1B02G208100.1	Up	9.83	Uncharacterized protein	SYNDETIN (PTHR13258:SF0)
TraesCS1B02G208900.1	Up	8.4	LEA_2 domain-containing protein	HARPIN-INDUCED PROTEIN 1 CONTAINING PROTEIN, EXPRESSED (PTHR31234:SF39)
TraesCS1B02G212100.1	Up	8.13	Uncharacterized protein	TRANSMEMBRANE PROTEIN (PTHR33829:SF1)
TraesCS1B02G213200.1	Up	7.16	Uncharacterized protein	OS10G0552400 PROTEIN (PTHR45647:SF3)
TraesCS1B02G213300.1	Up	3.11	Branched-chain-amino-acid aminotransferase	BRANCHED-CHAIN-AMINO-ACID AMINOTRANSFERASE (PTHR42825:SF33)
TraesCS1B02G213800.1	Up	24.28	Uncharacterized protein	EXPRESSED PROTEIN (PTHR47857:SF3)
TraesCS1B02G214700.1	Up	9.5	GRAS domain-containing protein	OS10G0551200 PROTEIN (PTHR31636:SF205)
TraesCS1B02G215800.1	Up	3.27	Exostosin domain-containing protein	XYLOGLUCAN GALACTOSYLTRANSFERASE GT19-RELATED (PTHR11062:SF58)
TraesCS1B02G217300.1	Up	6.61	PH domain-containing protein	OXYSTEROL-BINDING PROTEIN-RELATED PROTEIN 2A (PTHR10972:SF211)
TraesCS1B02G220900.1	Up	7.67	Uncharacterized protein	GLYCOGENIN GLUCOSYLTRANSFERASE (PTHR11183:SF60)
TraesCS1B02G224700.1	Up	7.15	Uncharacterized protein	EXPANSIN-B2 (PTHR31692:SF19)
TraesCS1B02G228900.2	Up	2.87	Uncharacterized protein	SUBFAMILY NOT NAMED (PTHR13162:SF11)
TraesCS1B02G230200.1	Up	2.54	Lipoxygenase	LIPOXYGENASE (PTHR11771:SF91)
TraesCS1B02G231100.1	Up	5.48	NADH dehydrogenase [ubiquinone] 1 alpha subcomplex assembly factor 3	NADH DEHYDROGENASE [UBIQUINONE] 1 ALPHA SUBCOMPLEX ASSEMBLY FACTOR 3 (PTHR21192:SF2)
TraesCS1B02G234400.4	Up	3.19	Uncharacterized protein	HEXITOL PHOSPHATASE B (PTHR46193:SF18)
TraesCS1B02G234900.1	Up	7.48	RING-type domain-containing protein	OS06G0257700 PROTEIN (PTHR22765:SF163)
TraesCS1B02G240500.1	Up	6.83	Casein kinase II subunit beta	CASEIN KINASE II SUBUNIT BETA (PTHR11740:SF5)
TraesCS1B02G241100.1	Up	6.69	PRA1 family protein	PRA1 FAMILY PROTEIN (PTHR38519:SF5)
TraesCS1B02G241500.1	Up	2.7	ANAPC4_WD40 domain-containing protein	WD REPEAT-CONTAINING PROTEIN WRAP73 (PTHR16220:SF0)
TraesCS1B02G242400.1	Up	8.73	Uncharacterized protein	OS10G0563000 PROTEIN (PTHR11247:SF78)
TraesCS1B02G244400.2	Up	9.77	Uncharacterized protein	BZIP DOMAIN CLASS TRANSCRIPTION FACTOR (DUF630 AND DUF632)-RELATED (PTHR21450:SF9)
TraesCS1B02G245100.1	Up	7.3	Uncharacterized protein	SUBFAMILY NOT NAMED (PTHR19248:SF28)
TraesCS1B02G248200.1	Up	7.87	Serine hydroxymethyltransferase	SERINE HYDROXYMETHYLTRANSFERASE (PTHR11680:SF11)
TraesCS1B02G249400.1	Up	9.57	HTH myb-type domain-containing protein	MYB-LIKE PROTEIN J (PTHR12374:SF28)
TraesCS1B02G249700.1	Up	3.61	Uncharacterized protein	EXPRESSED PROTEIN (PTHR34059:SF1)
TraesCS1B02G250300.1	Up	8.19	Uncharacterized protein	G2484-1 PROTEIN (PTHR31917:SF9)
TraesCS1B02G252700.3	Up	8.27	ZnMc domain-containing protein	OS10G0558125 PROTEIN (PTHR10201:SF300)
TraesCS1B02G254600.1	Up	8.97	PX domain-containing protein	OS05G0346100 PROTEIN (PTHR46757:SF2)
TraesCS1B02G255900.1	Up	8.79	AP2/ERF domain-containing protein	AP2/ERF DOMAIN-CONTAINING PROTEIN (PTHR31241:SF32)
TraesCS1B02G256300.2	Up	8.06	ALOG domain-containing protein	PROTEIN G1-LIKE9 (PTHR31165:SF113)
TraesCS1B02G258300.1	Up	7.31	Uncharacterized protein	OS05G0353300 PROTEIN (PTHR47880:SF1)
TraesCS1B02G260400.2	Up	10.14	Uncharacterized protein	OS05G0350700 PROTEIN (PTHR31115:SF13)
TraesCS1B02G263200.1	Up	7.69	J domain-containing protein	DNAJ DOMAIN CONTAINING PROTEIN, EXPRESSED (PTHR45098:SF1)
TraesCS1B02G263400.2	Up	7.35	Uncharacterized protein
TraesCS1B02G264300.1	Up	7.37	Uncharacterized protein	PPR_LONG DOMAIN-CONTAINING PROTEIN (PTHR46128:SF159)
TraesCS1B02G265600.1	Up	7.69	Uncharacterized protein	NICOTINAMIDE ADENINE DINUCLEOTIDE TRANSPORTER 1, CHLOROPLASTIC (PTHR45683:SF9)
TraesCS1B02G266300.1	Up	6.9	Protein kinase domain-containing protein	PROTEIN KINASE DOMAIN-CONTAINING PROTEIN (PTHR27003:SF446)
TraesCS1B02G267900.1	Up	9.14	Serine/threonine-protein kinase TOR	SERINE/THREONINE-PROTEIN KINASE MTOR (PTHR11139:SF9)
TraesCS1B02G270000.1	Up	2.56	Protein-serine/threonine phosphatase	PROTEIN-SERINE/THREONINE PHOSPHATASE (PTHR47992:SF146)
TraesCS1B02G270100.1	Up	6.64	Protein-serine/threonine phosphatase	PROTEIN-SERINE/THREONINE PHOSPHATASE (PTHR47992:SF146)
TraesCS1B02G273200.2	Up	9.81	Protein-serine/threonine phosphatase	PROTEIN PHOSPHATASE 2C 34-RELATED (PTHR47992:SF48)
TraesCS1B02G275400.1	Up	9.64	RING-type E3 ubiquitin transferase	RING-TYPE E3 UBIQUITIN TRANSFERASE (PTHR45676:SF29)
TraesCS1B02G277800.1	Up	12.7	Histone H2B	HISTONE H2B (PTHR23428:SF268)
TraesCS1B02G278600.1	Up	8.83	Histone H2B	HISTONE H2B (PTHR23428:SF268)
TraesCS1B02G279100.2	Up	8.88	Uncharacterized protein	ELONGATION FACTOR (PTHR34057:SF1)
TraesCS1B02G279700.1	Up	9.8	Uncharacterized protein	COMPLEX III ASSEMBLY FACTOR LYRM7 (PTHR46749:SF1)
TraesCS1B02G281600.1	Up	10.37	Kinesin motor domain-containing protein	CENTROMERE-ASSOCIATED PROTEIN E (PTHR47968:SF36)
TraesCS1B02G287100.1	Up	9.27	Uncharacterized protein	OS05G0362300 PROTEIN (PTHR31676:SF76)
TraesCS1B02G287200.1	Up	2.42	Ethylene response factor	ETHYLENE-RESPONSIVE TRANSCRIPTION FACTOR RAP2-3 (PTHR31190:SF142)
TraesCS1B02G288200.1	Up	7.95	Uncharacterized protein	NRR REPRESSOR HOMOLOG 3 (PTHR33669:SF4)
TraesCS1B02G291600.1	Up	8.29	Conserved oligomeric Golgi complex subunit 5	CONSERVED OLIGOMERIC GOLGI COMPLEX SUBUNIT 5 (PTHR13228:SF3)
TraesCS1B02G293100.1	Up	9.67	(1,31,4) beta glucanase	OS05G0375400 PROTEIN (PTHR32227:SF119)
TraesCS1B02G298300.1	Up	9.16	eRF1_1 domain-containing protein	OS05G0373900 PROTEIN (PTHR10113:SF29)
TraesCS1B02G300600.1	Up	8.9	C2H2-type domain-containing protein	OS07G0419800 PROTEIN (PTHR31197:SF7)
TraesCS1B02G301500.1	Up	7.33	Uncharacterized protein	DNA-DIRECTED RNA POLYMERASES I, II, AND III SUBUNIT RPABC4 (PTHR12056:SF2)
TraesCS1B02G304500.1	Up	9.38	Uncharacterized protein	OS05G0373400 PROTEIN (PTHR24012:SF866)
TraesCS1B02G305800.1	Up	7.99	Uncharacterized protein	PROTEIN BONZAI 3 (PTHR10857:SF120)
TraesCS1B02G306500.1	Up	10.51	Lipase_3 domain-containing protein	LIPASE_3 DOMAIN-CONTAINING PROTEIN (PTHR45856:SF11)
TraesCS1B02G308000.1	Up	10.03	Protein kinase domain-containing protein	RECEPTOR-LIKE CYTOPLASMIC KINASE 185 (PTHR47985:SF16)
TraesCS1B02G308500.1	Up	10.67	26S proteasome regulatory subunit RPN11	26S PROTEASOME NON-ATPASE REGULATORY SUBUNIT 14 (PTHR10410:SF5)
TraesCS1B02G309300.1	Up	9.03	Uncharacterized protein	T6K12.7 PROTEIN (PTHR35719:SF5)
TraesCS1B02G310100.1	Up	2.88	Uncharacterized protein	HETEROGLYCAN GLUCOSIDASE 1 (PTHR22762:SF120)
TraesCS1B02G310700.1	Up	7.53	Uncharacterized protein	OS05G0382500 PROTEIN (PTHR24296:SF81)
TraesCS1B02G313100.1	Up	10.32	Annexin	ANNEXIN D3 (PTHR10502:SF99)
TraesCS1B02G315508.1	Up	7.45	Annexin	ANNEXIN D3 (PTHR10502:SF99)
TraesCS1B02G316400.1	Up	10.14	Uncharacterized protein	OS05G0383200 PROTEIN (PTHR35123:SF8)
TraesCS1B02G317500.1	Up	11.95	Uncharacterized protein	REGULATOR OF CHROMOSOME CONDENSATION (RCC1) FAMILY WITH FYVE ZINC FINGER DOMAIN-CONTAINING PROTEIN (PTHR22870:SF437)
TraesCS1B02G318500.1	Up	7.25	Uncharacterized protein	OS05G0385400 PROTEIN (PTHR33052:SF96)
TraesCS1B02G319100.1	Up	7.72	Uncharacterized protein	OS05G0386000 PROTEIN (PTHR31485:SF34)
TraesCS1B02G319300.1	Up	8.18	Epimerase domain-containing protein	UDP-SULFOQUINOVOSE SYNTHASE, CHLOROPLASTIC (PTHR43000:SF10)
TraesCS1B02G325100.1	Up	2.16	Phosphoglycerate kinase [Source:UniProtKB/TrEMBL;Acc:A0A1D6RDZ8]
TraesCS1B02G329400.1	Up	7	Uncharacterized protein	SUBFAMILY NOT NAMED (PTHR47372:SF43)
TraesCS1B02G332400.1	Up	24.98	Uncharacterized protein	NAD KINASE 3-RELATED (PTHR20275:SF31)
TraesCS1B02G334500.1	Up	9.43	Uncharacterized protein	OS05G0389800 PROTEIN (PTHR18934:SF208)
TraesCS1B02G335600.1	Up	7.73	G domain-containing protein	SARCALUMENIN (PTHR43681:SF1)
TraesCS1B02G337200.1	Up	8.89	Uncharacterized protein	MANNOSYLGLYCOPROTEIN ENDO-BETA-MANNOSIDASE (PTHR43536:SF1)
TraesCS1B02G339500.1	Up	8.34	Uncharacterized protein	OS05G0391600 PROTEIN (PTHR20961:SF102)
TraesCS1B02G343700.1	Up	9.39	Decapping nuclease	DECAPPING AND EXORIBONUCLEASE PROTEIN (PTHR12395:SF9)
TraesCS1B02G345200.1	Up	8.02	[RNA-polymerase]-subunit kinase	CYCLIN-DEPENDENT KINASE 7 (PTHR24056:SF0)
TraesCS1B02G345900.1	Up	8.81	Uncharacterized protein	PEROXISOMAL ADENINE NUCLEOTIDE TRANSPORTER 1 (PTHR46650:SF1)
TraesCS1B02G346900.1	Up	8.7	Malectin_like domain-containing protein	OS05G0393100 PROTEIN (PTHR45631:SF3)
TraesCS1B02G347100.1	Up	6.9	Aamy domain-containing protein	ISOAMYLASE 2, CHLOROPLASTIC (PTHR43002:SF6)
TraesCS1B02G349900.1	Up	7.38	Uncharacterized protein	DNA LIGASE (DUF630 AND DUF632) (PTHR21450:SF7)
TraesCS1B02G351500.1	Up	8.75	Uncharacterized protein
TraesCS1B02G351900.1	Up	7.8	RanBP2-type domain-containing protein	RHOMBOID PROTEIN 2 (PTHR43066:SF1)
TraesCS1B02G352000.1	Up	10.22	Uncharacterized protein	OS03G0395300 PROTEIN (PTHR32054:SF74)
TraesCS1B02G352200.2	Up	3.17	Uncharacterized protein	PROTEIN CNPPD1 (PTHR15615:SF108)
TraesCS1B02G352400.1	Up	23.99	Chitinase	CHITINASE 2 (PTHR22595:SF140)
TraesCS1B02G353700.1	Up	8.89	TPM_phosphatase domain-containing protein	UPF0603 PROTEIN YGCG (PTHR30373:SF2)
TraesCS1B02G354000.1	Up	2.21	Fe2OG dioxygenase domain-containing protein	RNA DEMETHYLASE ALKBH10B (PTHR31447:SF2)
TraesCS1B02G354200.2	Up	8.34	Cation-transporting ATPase	ENDOPLASMIC RETICULUM TRANSMEMBRANE HELIX TRANSLOCASE (PTHR45630:SF7)
TraesCS1B02G356100.3	Up	7.02	Uncharacterized protein	TRANSCRIPTION TERMINATION FACTOR MTERF4, CHLOROPLASTIC (PTHR13068:SF109)
TraesCS1B02G356900.1	Up	9.27	Peptide-methionine (R)-S-oxide reductase	PEPTIDE METHIONINE SULFOXIDE REDUCTASE 2 (PTHR46081:SF8)
TraesCS1B02G361200.1	Up	6.52	Pyruvate, phosphate dikinase	ZINC FINGER PROTEIN CONSTANS-LIKE 5 (PTHR31319:SF61)
TraesCS1B02G362600.1	Up	6.79	Uncharacterized protein	CYTOCHROME P450 FAMILY-RELATED (PTHR24282:SF211)
TraesCS1B02G363800.1	Up	10.85	Uncharacterized protein	CYTOCHROME P450 FAMILY-RELATED (PTHR24282:SF211)
TraesCS1B02G364900.2	Up	7.22	LEC14B homolog	DDB1- AND CUL4-ASSOCIATED FACTOR 11 (PTHR19847:SF7)
TraesCS1B02G365600.1	Up	8.61	SBP-type domain-containing protein	SQUAMOSA PROMOTER-BINDING-LIKE PROTEIN 7 (PTHR31251:SF108)
TraesCS1B02G369400.1	Up	8.99	1-deoxy-D-xylulose-5-phosphate synthase	1-DEOXY-D-XYLULOSE-5-PHOSPHATE SYNTHASE, CHLOROPLASTIC (PTHR43322:SF5)
TraesCS1B02G371400.1	Up	7.38	Uncharacterized protein	SUBFAMILY NOT NAMED (PTHR46692:SF12)
TraesCS1B02G372800.1	Up	8.62	Abhydrolase_3 domain-containing protein	CELL DEATH ASSOCIATED PROTEIN (PTHR23024:SF135)
TraesCS1B02G373600.1	Up	2.32	AAA domain-containing protein	OS12G0639500 PROTEIN (PTHR23070:SF195)
TraesCS1B02G375000.1	Up	7.85	Uncharacterized protein	ALPHA-1,3-ARABINOSYLTRANSFERASE XAT3 (PTHR20961:SF97)
TraesCS1B02G376100.1	Up	7.33	Uncharacterized protein	NITRITE TRANSPORTER (PTHR11654:SF393)
TraesCS1B02G378000.1	Up	6.32	Abhydrolase_3 domain-containing protein	CELL DEATH ASSOCIATED PROTEIN (PTHR23024:SF135)
TraesCS1B02G381500.1	Up	8.47	Uncharacterized protein	OS05G0412800 PROTEIN (PTHR11260:SF683)
TraesCS1B02G381800.1	Up	9.1	TFIIS N-terminal domain-containing protein	TFIIS N-TERMINAL DOMAIN-CONTAINING PROTEIN (PTHR46554:SF2)
TraesCS1B02G382200.2	Up	9.28	DNA topoisomerase 2	DNA TOPOISOMERASE 2 (PTHR10169:SF38)
TraesCS1B02G382500.1	Up	6.62	Uncharacterized protein	OS05G0417600 PROTEIN (PTHR35485:SF10)
TraesCS1B02G382900.1	Up	9.02	Guanosine nucleotide diphosphate dissociation inhibitor	RAB GDP DISSOCIATION INHIBITOR (PTHR11787:SF8)
TraesCS1B02G383200.1	Up	8.97	PHD-type domain-containing protein	PHD FINGER PROTEIN ALFIN-LIKE 5 (PTHR12321:SF165)
TraesCS1B02G383400.1	Up	8.59	Uncharacterized protein	COLD SHOCK DOMAIN PROTEIN 2 (PTHR46565:SF25)
TraesCS1B02G386400.1	Up	3.76	KH domain-containing protein	QUAKING RELATED 54B, ISOFORM E (PTHR11208:SF109)
TraesCS1B02G386900.1	Up	7.33	Uncharacterized protein	TRANSMEMBRANE PROTEIN (PTHR33780:SF10)
TraesCS1B02G387600.1	Up	8.03	Uncharacterized protein	OS05G0419800 PROTEIN (PTHR45650:SF22)
TraesCS1B02G388200.1	Up	2.46	Uncharacterized protein	TRANSPORTER, PUTATIVE (DUF179)-RELATED (PTHR31984:SF11)
TraesCS1B02G388300.1	Up	3.7	NAC domain-containing protein	NAC DOMAIN-CONTAINING PROTEIN 2 (PTHR31719:SF183)
TraesCS1B02G388400.1	Up	7.29	DNA replication licensing factor MCM2	DNA REPLICATION LICENSING FACTOR MCM2 (PTHR11630:SF44)
TraesCS1B02G388500.1	Up	2.37	HUN domain-containing protein	HUN DOMAIN-CONTAINING PROTEIN (PTHR21669:SF26)
TraesCS1B02G391800.1	Up	7.73	Protein kinase domain-containing protein	RECEPTOR-LIKE PROTEIN KINASE-RELATED (PTHR27001:SF581)
TraesCS1B02G396000.1	Up	7.57	Bidirectional sugar transporter SWEET	BIDIRECTIONAL SUGAR TRANSPORTER SWEET1B (PTHR10791:SF129)
TraesCS1B02G396100.1	Up	7.58	Phospholipase A1	PHOSPHOLIPASE A1-II 4 (PTHR31828:SF39)
TraesCS1B02G396200.1	Up	24.23	Phospholipase A1	PHOSPHOLIPASE A1-II 4 (PTHR31828:SF39)
TraesCS1B02G396700.1	Up	7.54	NAC domain-containing protein	NAC DOMAIN-CONTAINING PROTEIN 82 (PTHR31989:SF284)
TraesCS1B02G398900.1	Up	10.69	Hexosyltransferase	UDP-GLUCURONATE:XYLAN ALPHA-GLUCURONOSYLTRANSFERASE 3-RELATED (PTHR11183:SF56)
TraesCS1B02G400300.1	Up	7.54	Uncharacterized protein
TraesCS1B02G401400.1	Up	7.19	Uncharacterized protein	OS05G0429400 PROTEIN (PTHR45932:SF1)
TraesCS1B02G404200.1	Up	7.64	Carboxymethylenebutenolidase homolog	CARBOXYMETHYLENEBUTENOLIDASE HOMOLOG (PTHR46812:SF1)
TraesCS1B02G410400.1	Up	6.25	Uncharacterized protein	C2 CALCIUM/LIPID-BINDING PLANT PHOSPHORIBOSYLTRANSFERASE FAMILY PROTEIN (PTHR31425:SF22)
TraesCS1B02G412100.1	Up	8.1	Uncharacterized protein	MYB TRANSCRIPTION FACTOR (PTHR47999:SF82)
TraesCS1B02G415200.1	Up	10.06	G domain-containing protein	DAR GTPASE 3, CHLOROPLASTIC (PTHR45782:SF5)
TraesCS1B02G417000.1	Up	8.94	Uncharacterized protein	SUBFAMILY NOT NAMED (PTHR11654:SF354)
TraesCS1B02G418600.1	Up	9.93	Uncharacterized protein	PROTEIN NRT1/ PTR FAMILY 5.10 (PTHR11654:SF94)
TraesCS1B02G422200.1	Up	8.23	Aminotran_1_2 domain-containing protein	GLUTAMATE-OXALOACETATE TRANSAMINASE5 (PTHR43795:SF64)
TraesCS1B02G422900.1	Up	8.82	Hydrolase_4 domain-containing protein	OS05G0432600 PROTEIN (PTHR10794:SF57)
TraesCS1B02G424300.1	Up	6.6	Uncharacterized protein	SUBFAMILY NOT NAMED (PTHR31769:SF19)
TraesCS1B02G425600.1	Up	25.26	S-acyltransferase	PALMITOYLTRANSFERASE APP (PTHR22883:SF43)
TraesCS1B02G426200.9	Up	8.6	AP2/ERF domain-containing protein	ETHYLENE-RESPONSIVE TRANSCRIPTION FACTOR ABR1 (PTHR31190:SF324)
TraesCS1B02G427900.1	Up	4.07	BZIP domain-containing protein	OS05G0437700 PROTEIN (PTHR22952:SF453)
TraesCS1B02G432500.1	Up	2.2	Inorganic diphosphatase	INORGANIC DIPHOSPHATASE (PTHR10286:SF77)
TraesCS1B02G434400.1	Up	8.18	Histone H3.2	HISTONE H3.2 (PTHR11426:SF209)
TraesCS1B02G434500.1	Up	9.99	Uncharacterized protein	ACTIN-1 (PTHR11937:SF248)
TraesCS1B02G436300.1	Up	6.74	U-box domain-containing protein	OS05G0439400 PROTEIN (PTHR22849:SF163)
TraesCS1B02G437700.1	Up	8.6	Dof-type domain-containing protein	OS05G0440000 PROTEIN (PTHR31992:SF321)
TraesCS1B02G440200.1	Up	4.22	Uncharacterized protein	OS05G0443300 PROTEIN (PTHR13803:SF17)
TraesCS1B02G443700.1	Up	9.02	Syntaxin-6_N domain-containing protein	OS05G0443700 PROTEIN (PTHR34949:SF2)
TraesCS1B02G445700.1	Up	6.46	Uncharacterized protein	OS05G0443800 PROTEIN (PTHR30314:SF13)
TraesCS1B02G446000.1	Up	5.88	C2H2-type domain-containing protein	OS05G0444200 PROTEIN (PTHR45878:SF48)
TraesCS1B02G446900.1	Up	8.35	Uncharacterized protein	SUBFAMILY NOT NAMED (PTHR14233:SF21)
TraesCS1B02G449500.1	Up	8.66	Uncharacterized protein	OS05G0445100 PROTEIN (PTHR24296:SF30)
TraesCS1B02G451100.1	Up	2.13	ENDO3c domain-containing protein	PROTEIN ROS1C (PTHR46213:SF2)
TraesCS1B02G457600.1	Up	6.96	Arginyl-tRNA--protein transferase	ARGINYL-TRNA--PROTEIN TRANSFERASE 1 (PTHR21367:SF1)
TraesCS1B02G458900.2	Up	6.42	TPR_REGION domain-containing protein	OS05G0447700 PROTEIN (PTHR26312:SF190)
TraesCS1B02G459200.1	Up	9.11	Beta-glucosidase	BETA-D-GLUCAN EXOHYDROLASE-LIKE PROTEIN-RELATED (PTHR30620:SF33)
TraesCS1B02G459500.1	Up	9.05	LSD1-type zinc finger protein	PROTEIN LOL1 (PTHR31747:SF1)
TraesCS1B02G459900.1	Up	9.53	Uncharacterized protein	SUBFAMILY NOT NAMED (PTHR33356:SF12)
TraesCS1B02G465000.1	Up	9.32	Uncharacterized protein	PROTEIN GUCD1 (PTHR31400:SF1)
TraesCS1B02G472100.1	Up	8.88	Usp domain-containing protein	OS05G0453700 PROTEIN (PTHR46100:SF2)
TraesCS1B02G473400.1	Up	7.53	Homeobox domain-containing protein	BEL1-LIKE HOMEODOMAIN PROTEIN 8-RELATED (PTHR11850:SF82)
TraesCS1B02G473500.1	Up	8.18	PRA1 family protein	PRA1 FAMILY PROTEIN (PTHR12859:SF6)
TraesCS1B02G474100.1	Up	9.49	UMP pyrophosphorylase	URACIL PHOSPHORIBOSYLTRANSFERASE 2 (PTHR10285:SF135)
TraesCS1B02G474800.1	Up	8.78	Protein YIP	PROTEIN YIP (PTHR12822:SF5)
TraesCS1B02G477500.1	Up	2.86	CASP-like protein	CASP-LIKE PROTEIN 5B2 (PTHR32021:SF41)
TraesCS1D02G010800.1	Up	7.83	Uncharacterized protein	OS05G0456900 PROTEIN (PTHR34670:SF9)
TraesCS1D02G013100.3	Up	6.38	PlsC domain-containing protein	GLYCEROL-3-PHOSPHATE ACYLTRANSFERASE 7 (PTHR15486:SF54)
TraesCS1D02G017500.1	Up	8.04	HMA domain-containing protein	OS08G0405700 PROTEIN (PTHR46119:SF8)
TraesCS1D02G024600.1	Up	9.12	Uncharacterized protein	OS05G0459000 PROTEIN (PTHR45614:SF61)
TraesCS1D02G024800.1	Up	8.74	Uncharacterized protein	SUBFAMILY NOT NAMED (PTHR46128:SF341)
TraesCS1D02G026200.2	Up	8.24	60S ribosomal protein L36	60S RIBOSOMAL PROTEIN L36 (PTHR10114:SF0)
TraesCS1D02G026300.1	Up	5.5	GTP cyclohydrolase II	GTP CYCLOHYDROLASE-2 (PTHR21327:SF29)
TraesCS1D02G027200.1	Up	7.79	Uncharacterized protein	OS11G0702300 PROTEIN (PTHR26374:SF441)
TraesCS1D02G030500.1	Up	4.95	Uncharacterized protein	OS01G0838200 PROTEIN (PTHR38527:SF4)
TraesCS1D02G040400.1	Up	8.6	Phosphatidate phosphatase	PHOSPHATIDATE PHOSPHATASE (PTHR12181:SF70)
TraesCS1D02G040500.1	Up	26.11	Histone H4 variant TH011	HISTONE H4 (PTHR10484:SF0)
TraesCS1D02G040800.1	Up	7.33	CCAAT-binding transcription factor A	NUCLEAR TRANSCRIPTION FACTOR Y SUBUNIT B-10 (PTHR11064:SF171)
TraesCS1D02G041200.1	Up	7.67	HECT domain-containing protein	E3 UBIQUITIN-PROTEIN LIGASE UPL4 (PTHR45670:SF10)
TraesCS1D02G041300.1	Up	9.88	Uncharacterized protein
TraesCS1D02G042100.1	Up	7.68	Uncharacterized protein
TraesCS1D02G043300.1	Up	8.06	Uncharacterized protein
TraesCS1D02G044200.1	Up	8.48	Uncharacterized protein
TraesCS1D02G047600.1	Up	10.1	Uncharacterized protein
TraesCS1D02G049100.1	Up	6.11	Uncharacterized protein	CALCIUM-DEPENDENT PROTEIN KINASE 13 (PTHR24349:SF194)
TraesCS1D02G050600.1	Up	7.33	DUF1618 domain-containing protein	DUF1618 DOMAIN-CONTAINING PROTEIN (PTHR33086:SF75)
TraesCS1D02G050800.1	Up	7.34	Uncharacterized protein	UTP--GLUCOSE-1-PHOSPHATE URIDYLYLTRANSFERASE 3, CHLOROPLASTIC (PTHR11952:SF14)
TraesCS1D02G053800.1	Up	9.08	RING-type E3 ubiquitin transferase	RING-TYPE E3 UBIQUITIN TRANSFERASE (PTHR22765:SF180)
TraesCS1D02G055200.1	Up	9.27	Glutaredoxin domain-containing protein	OS05G0471350 PROTEIN (PTHR45669:SF61)
TraesCS1D02G055900.1	Up	24.65	PRA1 family protein	PRA1 FAMILY PROTEIN (PTHR19317:SF89)
TraesCS1D02G059200.2	Up	8.42	PX domain-containing protein	OS05G0474500 PROTEIN (PTHR46757:SF1)
TraesCS1D02G059300.1	Up	8.15	Uncharacterized protein	PLAC8 FAMILY PROTEIN (PTHR31045:SF30)
TraesCS1D02G069300.2	Up	9.67	DNA helicase	DNA REPLICATION LICENSING FACTOR MCM3 (PTHR11630:SF46)
TraesCS1D02G069400.1	Up	8.3	Transcription repressor	TRANSCRIPTION REPRESSOR (PTHR33057:SF194)
TraesCS1D02G071200.1	Up	2.97	WRKY domain-containing protein	OS05G0478400 PROTEIN (PTHR31282:SF215)
TraesCS1D02G071800.3	Up	9.11	WRKY domain-containing protein	OS05G0478400 PROTEIN (PTHR31282:SF215)
TraesCS1D02G073800.1	Up	7.22	Protein kinase domain-containing protein	SERINE/THREONINE-PROTEIN KINASE STN8, CHLOROPLASTIC (PTHR46699:SF1)
TraesCS1D02G075900.2	Up	8.69	Sulfotransferase	SULFOTRANSFERASE (PTHR11783:SF193)
TraesCS1D02G076600.1	Up	24.21	Uncharacterized protein	OS05G0220500 PROTEIN (PTHR33781:SF2)
TraesCS1D02G078000.1	Up	7.48	N-acetyltransferase domain-containing protein	ACETYLTRANSFERASE NSI (PTHR43626:SF4)
TraesCS1D02G078800.1	Up	6.09	Protein kinase domain-containing protein	OS05G0481100 PROTEIN (PTHR45974:SF108)
TraesCS1D02G081600.1	Up	2.4	KH domain-containing protein	OS05G0481500 PROTEIN (PTHR11208:SF55)
TraesCS1D02G083800.1	Up	7.74	Uncharacterized protein	CYTOCHROME P450 714D1 (PTHR24282:SF39)
TraesCS1D02G084400.1	Up	9.79	LEA_2 domain-containing protein	OS05G0482501 PROTEIN (PTHR31852:SF153)
TraesCS1D02G084700.3	Up	7.39	Uncharacterized protein	PROTEIN LURP-ONE-RELATED 8 (PTHR31087:SF22)
TraesCS1D02G087300.1	Up	6.71	GRAS domain-containing protein	OS05G0485400 PROTEIN (PTHR31636:SF22)
TraesCS1D02G088700.1	Up	9.14	Protein kinase domain-containing protein	OS05G0486100 PROTEIN (PTHR45974:SF229)
TraesCS1D02G088800.1	Up	9.27	Exostosin domain-containing protein	EXOSTOSIN DOMAIN-CONTAINING PROTEIN (PTHR11062:SF248)
TraesCS1D02G089900.1	Up	7.93	Uncharacterized protein	OS05G0488500 PROTEIN (PTHR46996:SF6)
TraesCS1D02G090200.2	Up	5.12	BZIP domain-containing protein	BZIP TRANSCRIPTION FACTOR (PTHR22952:SF458)
TraesCS1D02G091000.1	Up	9.99	Histone domain-containing protein	HISTONE DOMAIN-CONTAINING PROTEIN (PTHR11426:SF202)
TraesCS1D02G092900.1	Up	6.59	Chlorophyll a-b binding protein, chloroplastic	CHLOROPHYLL A-B BINDING PROTEIN, CHLOROPLASTIC (PTHR21649:SF150)
TraesCS1D02G093000.1	Up	8.7	Uncharacterized protein
TraesCS1D02G094700.1	Up	7.55	Kri1_C domain-containing protein	PROTEIN KRI1 HOMOLOG (PTHR14490:SF5)
TraesCS1D02G096400.1	Up	2.44	Uncharacterized protein	F-BOX PROTEIN (PTHR31215:SF17)
TraesCS1D02G100300.1	Up	3.25	Uncharacterized protein	SUBFAMILY NOT NAMED (PTHR15157:SF22)
TraesCS1D02G100900.1	Up	8.06	Uncharacterized protein	CALMODULIN-1 (PTHR23050:SF495)
TraesCS1D02G101100.1	Up	7.16	AMPKBI domain-containing protein	SNF1-RELATED PROTEIN KINASE REGULATORY SUBUNIT BETA-1 (PTHR46316:SF9)
TraesCS1D02G101200.1	Up	7.22	HTH myb-type domain-containing protein	OS05G0491500 PROTEIN (PTHR31314:SF1)
TraesCS1D02G105100.1	Up	9.04	VQ domain-containing protein	OS05G0491700 PROTEIN (PTHR33624:SF20)
TraesCS1D02G108200.1	Up	8.22	WAT1-related protein	WAT1-RELATED PROTEIN (PTHR31218:SF373)
TraesCS1D02G108900.1	Up	6.91	Uncharacterized protein	CYTOCHROME P450 98A2 (PTHR24281:SF67)
TraesCS1D02G109300.1	Up	6.84	Uncharacterized protein	PECTIN LYASE-LIKE SUPERFAMILY PROTEIN (PTHR31375:SF43)
TraesCS1D02G111600.1	Up	8.79	Uncharacterized protein
TraesCS1D02G113400.1	Up	9.06	BZIP domain-containing protein	OS05G0495200 PROTEIN (PTHR23334:SF71)
TraesCS1D02G114500.1	Up	6	Calcium-transporting ATPase	CALCIUM-TRANSPORTING ATPASE 6, PLASMA MEMBRANE-TYPE-RELATED (PTHR24093:SF512)
TraesCS1D02G116400.1	Up	8.13	Uncharacterized protein	OS05G0495900 PROTEIN (PTHR32227:SF416)
TraesCS1D02G116600.1	Up	7.18	Phosphoglycerate kinase	PHOSPHOGLYCERATE KINASE 1, CHLOROPLASTIC-RELATED (PTHR11406:SF23)
TraesCS1D02G116800.1	Up	7.94	Uncharacterized protein	DENTIN SIALOPHOSPHOPROTEIN-RELATED (PTHR36308:SF1)
TraesCS1D02G119600.1	Up	7	Structural maintenance of chromosomes protein	STRUCTURAL MAINTENANCE OF CHROMOSOMES PROTEIN 4 (PTHR43939:SF101)
TraesCS1D02G120600.1	Up	7.09	SANT domain-containing protein	SANT DOMAIN-CONTAINING PROTEIN (PTHR22929:SF1)
TraesCS1D02G120700.1	Up	6.65	RING-type domain-containing protein	OS05G0497600 PROTEIN (PTHR46537:SF3)
TraesCS1D02G121600.1	Up	8.84	Glycosyltransferase	GLYCOSYLTRANSFERASE (PTHR48047:SF19)
TraesCS1D02G122600.1	Up	8.24	NAD(P)H dehydrogenase (quinone)	NAD(P)H DEHYDROGENASE (QUINONE) (PTHR30546:SF56)
TraesCS1D02G124300.1	Up	10.47	Usp domain-containing protein	OS05G0501700 PROTEIN (PTHR31966:SF3)
TraesCS1D02G125200.2	Up	7.68	Uncharacterized protein	OS05G0209600 PROTEIN (PTHR22835:SF260)
TraesCS1D02G125300.1	Up	7.83	1-acylglycerol-3-phosphate O-acyltransferase	1-ACYLGLYCEROL-3-PHOSPHATE O-ACYLTRANSFERASE (PTHR10983:SF28)
TraesCS1D02G126200.1	Up	8.73	Uncharacterized protein	OS05G0502500 PROTEIN (PTHR36785:SF1)
TraesCS1D02G126800.1	Up	8.43	Acylaminoacyl-peptidase	ACYLAMINO-ACID-RELEASING ENZYME (PTHR42776:SF4)
TraesCS1D02G127000.1	Up	8.83	Uncharacterized protein	OS10G0134700 PROTEIN (PTHR33377:SF13)
TraesCS1D02G127800.1	Up	6.93	Assimilatory sulfite reductase (ferredoxin)	SULFITE REDUCTASE [NADPH] SUBUNIT BETA (PTHR11493:SF47)
TraesCS1D02G128000.1	Up	7	Uncharacterized protein	FERREDOXIN-LIKE PROTEIN (PTHR34537:SF2)
TraesCS1D02G129500.2	Up	8.86	TPR_REGION domain-containing protein	PROTEIN SULFUR DEFICIENCY-INDUCED 2 (PTHR36326:SF2)
TraesCS1D02G130600.1	Up	6.85	Uncharacterized protein	JACALIN-RELATED LECTIN 3 (PTHR47293:SF68)
TraesCS1D02G131200.2	Up	2.78	MATH domain-containing protein	TNF RECEPTOR-ASSOCIATED FACTOR HOMOLOG 1A (PTHR47477:SF8)
TraesCS1D02G133800.1	Up	9.13	Uncharacterized protein	SUBFAMILY NOT NAMED (PTHR47849:SF10)
TraesCS1D02G136300.3	Up	8	Agglutinin isolectin 1	LECTIN (PTHR47849:SF8)
TraesCS1D02G136500.1	Up	8.26	Uncharacterized protein	NADH DEHYDROGENASE [UBIQUINONE] FLAVOPROTEIN 2, MITOCHONDRIAL (PTHR10371:SF3)
TraesCS1D02G136800.4	Up	9.58	Uncharacterized protein	OS05G0510100 PROTEIN (PTHR31087:SF8)
TraesCS1D02G137200.1	Up	8.79	Uncharacterized protein	OS05G0510600 PROTEIN (PTHR11999:SF96)
TraesCS1D02G137500.2	Up	4.98	Uncharacterized protein	BREAST CANCER TYPE 1 SUSCEPTIBILITY PROTEIN (PTHR13763:SF0)
TraesCS1D02G140800.3	Up	8.57	Lipoyl synthase, chloroplastic	LIPOYL SYNTHASE, MITOCHONDRIAL (PTHR10949:SF0)
TraesCS1D02G142300.1	Up	8.58	Mic1 domain-containing protein	REGULATOR OF MON1-CCZ1 COMPLEX (PTHR12897:SF4)
TraesCS1D02G142600.1	Up	10.02	N2227 domain-containing protein	CARNOSINE N-METHYLTRANSFERASE (PTHR12303:SF6)
TraesCS1D02G144000.1	Up	9.85	Tr-type G domain-containing protein	OS09G0515500 PROTEIN (PTHR43381:SF20)
TraesCS1D02G145900.2	Up	4.84	TLC domain-containing protein	OS05G0511000 PROTEIN (PTHR13439:SF48)
TraesCS1D02G147400.1	Up	10.19	Uncharacterized protein	OS05G0512100 PROTEIN (PTHR33526:SF14)
TraesCS1D02G148200.1	Up	8.73	Uncharacterized protein	LYSINE-TRNA LIGASE (PTHR33835:SF2)
TraesCS1D02G150000.1	Up	6.46	Uncharacterized protein	MRG/MORF4L-BINDING PROTEIN (PTHR13581:SF5)
TraesCS1D02G151800.1	Up	8.18	TCP domain-containing protein	OS05G0513100 PROTEIN (PTHR31072:SF245)
TraesCS1D02G155100.1	Up	8.07	Dof-type domain-containing protein	CYCLIC DOF FACTOR 4 (PTHR31089:SF22)
TraesCS1D02G155400.1	Up	3.15	Uncharacterized protein	OS12G0445300 PROTEIN (PTHR11746:SF117)
TraesCS1D02G156000.1	Up	6.32	Uncharacterized protein	OS05G0515700 PROTEIN (PTHR33873:SF3)
TraesCS1D02G159200.1	Up	7.81	Uncharacterized protein	2',3'-CYCLIC-NUCLEOTIDE 3'-PHOSPHODIESTERASE (PTHR28141:SF1)
TraesCS1D02G159300.1	Up	9.44	Alpha,alpha-trehalose-phosphate synthase (UDP-forming)	BCDNA.GH08860 (PTHR10788:SF106)
TraesCS1D02G161900.1	Up	10.07	Vesicle-fusing ATPase	VESICLE-FUSING ATPASE (PTHR23078:SF3)
TraesCS1D02G163100.1	Up	7.35	Uncharacterized protein	TRANSLATIONAL ACTIVATOR OF CYTOCHROME C OXIDASE 1 (PTHR12532:SF0)
TraesCS1D02G164200.1	Up	9.76	Dolichyl-diphosphooligosaccharide--protein glycotransferase	DOLICHYL-DIPHOSPHOOLIGOSACCHARIDE--PROTEIN GLYCOSYLTRANSFERASE SUBUNIT STT3A (PTHR13872:SF48)
TraesCS1D02G173300.1	Up	6.73	GATA transcription factor	PROTEIN GAT2 (PTHR45658:SF18)
TraesCS1D02G175000.2	Up	9.3	Uncharacterized protein	OS05G0520600 PROTEIN (PTHR33265:SF9)
TraesCS1D02G177800.1	Up	9.8	Peroxidase	PEROXIDASE (PTHR31235:SF231)
TraesCS1D02G178000.1	Up	7.04	ABC transporter domain-containing protein	ABC TRANSPORTER A FAMILY MEMBER 2 (PTHR19229:SF205)
TraesCS1D02G178200.1	Up	4.12	ABC transporter domain-containing protein	ABC TRANSPORTER DOMAIN-CONTAINING PROTEIN (PTHR19229:SF259)
TraesCS1D02G180400.1	Up	2.01	Auxin-responsive protein	AUXIN-RESPONSIVE PROTEIN IAA18 (PTHR31734:SF237)
TraesCS1D02G182400.1	Up	3	Splicing factor subunit	SPLICING FACTOR SUBUNIT (PTHR20978:SF9)
TraesCS1D02G183700.1	Up	2.94	LEA_2 domain-containing protein	OS05G0526700 PROTEIN (PTHR31852:SF245)
TraesCS1D02G185100.1	Up	8.53	Glycosyltransferase	GLYCOSYLTRANSFERASE (PTHR48048:SF21)
TraesCS1D02G185300.1	Up	6.83	Glycosyltransferase	GLYCOSYLTRANSFERASE (PTHR48048:SF7)
TraesCS1D02G187400.1	Up	6.92	Uncharacterized protein	OS05G0528000 PROTEIN (PTHR11972:SF202)
TraesCS1D02G189400.1	Up	7.51	Uncharacterized protein	CONSTANS-LIKE PROTEIN-RELATED (PTHR37175:SF1)
TraesCS1D02G191500.1	Up	7.21	Malate dehydrogenase	MALATE DEHYDROGENASE, MITOCHONDRIAL (PTHR11540:SF16)
TraesCS1D02G192800.3	Up	7.43	Uncharacterized protein	COV-LIKE PROTEIN 1 (PTHR31876:SF15)
TraesCS1D02G194300.1	Up	8.64	UBD domain-containing protein	RE42193P (PTHR13609:SF4)
TraesCS1D02G198000.1	Up	6.81	Uncharacterized protein	OS05G0529700 PROTEIN (PTHR44579:SF5)
TraesCS1D02G201400.1	Up	7.3	Btz domain-containing protein	OS05G0534600 PROTEIN (PTHR46837:SF10)
TraesCS1D02G202800.3	Up	9.09	Uncharacterized protein	CLP PROTEASE REGULATORY SUBUNIT CLPX1 MITOCHONDRIAL (PTHR48102:SF8)
TraesCS1D02G204900.1	Up	4.55	Uncharacterized protein	OS01G0720100 PROTEIN (PTHR12386:SF15)
TraesCS1D02G205000.1	Up	2.11	Starch synthase, chloroplastic/amyloplastic	STARCH SYNTHASE 4, CHLOROPLASTIC/AMYLOPLASTIC-RELATED (PTHR46083:SF2)
TraesCS1D02G205500.1	Up	9.82	Serine O-acetyltransferase	SERINE ACETYLTRANSFERASE-RELATED (PTHR42811:SF5)
TraesCS1D02G206800.1	Up	4.72	Pre-mRNA cleavage factor Im 25 kDa subunit	CLEAVAGE AND POLYADENYLATION SPECIFICITY FACTOR SUBUNIT 5 (PTHR13047:SF0)
TraesCS1D02G207500.1	Up	7.93	Uncharacterized protein	OS05G0532500 PROTEIN (PTHR37238:SF1)
TraesCS1D02G208300.1	Up	7.59	Receptor-like serine/threonine-protein kinase	RECEPTOR-LIKE SERINE/THREONINE-PROTEIN KINASE (PTHR47976:SF74)
TraesCS1D02G209600.1	Up	7.85	6-phosphogluconate dehydrogenase, decarboxylating	6-PHOSPHOGLUCONATE DEHYDROGENASE, DECARBOXYLATING 3, CHLOROPLASTIC (PTHR11811:SF66)
TraesCS1D02G209700.1	Up	8.58	IPPc domain-containing protein	INOSITOL POLYPHOSPHATE PHOSPHATASE (SYNAPTOGENIN-LIKE) FAMILY PROTEIN-RELATED (PTHR45666:SF9)
TraesCS1D02G211700.1	Up	9.84	WRKY domain-containing protein	WRKY DOMAIN-CONTAINING PROTEIN (PTHR31221:SF331)
TraesCS1D02G215300.1	Up	7.35	WRKY domain-containing protein	WRKY DOMAIN-CONTAINING PROTEIN (PTHR31221:SF331)
TraesCS1D02G215400.1	Up	11.01	Protein-serine/threonine phosphatase	PROTEIN PHOSPHATASE 2C 50 (PTHR47992:SF84)
TraesCS1D02G216400.1	Up	8.09	Hydrolase_4 domain-containing protein	ALPHA/BETA-HYDROLASES SUPERFAMILY PROTEIN (PTHR42886:SF38)
TraesCS1D02G222600.2	Up	11.09	Histone H4 variant TH011	HISTONE H4 (PTHR10484:SF0)
TraesCS1D02G223500.1	Up	8.44	Histone H4 variant TH011	HISTONE H4 (PTHR10484:SF0)
TraesCS1D02G224600.1	Up	9.55	ADP/ATP translocase	ADP/ATP TRANSLOCASE (PTHR45635:SF31)
TraesCS1D02G224800.1	Up	10	Uncharacterized protein	NUCLEOSOME ASSEMBLY PROTEIN 1_4 (PTHR11875:SF162)
TraesCS1D02G224900.1	Up	8.27	Histone H3.2	HISTONE H3.2 (PTHR11426:SF209)
TraesCS1D02G225500.1	Up	7.49	DUF4408 domain-containing protein	OS05G0540900 PROTEIN (PTHR33098:SF111)
TraesCS1D02G226300.1	Up	5.31	Uncharacterized protein	HOMOGENTISATE SOLANESYLTRANSFERASE, CHLOROPLASTIC (PTHR43009:SF10)
TraesCS1D02G228000.1	Up	5.86	BHLH domain-containing protein	TRANSCRIPTION FACTOR LATE FLOWERING (PTHR45914:SF40)
TraesCS1D02G229300.1	Up	8.74	V-SNARE domain-containing protein	V-SNARE DOMAIN-CONTAINING PROTEIN (PTHR21230:SF59)
TraesCS1D02G229400.1	Up	8.31	Uncharacterized protein	ARABINOGALACTAN PEPTIDE 3 (PTHR34114:SF3)
TraesCS1D02G235900.1	Up	6.24	Ribosomal_L28e domain-containing protein	OS05G0541900 PROTEIN (PTHR10544:SF24)
TraesCS1D02G236700.1	Up	8.09	Uncharacterized protein	LATE EMBRYOGENESIS ABUNDANT PROTEIN 29 (PTHR47372:SF49)
TraesCS1D02G238700.1	Up	6.52	Uncharacterized protein	SAPOSIN B DOMAIN-CONTAINING PROTEIN (PTHR11480:SF71)
TraesCS1D02G240700.1	Up	8.68	Uncharacterized protein	OS05G0542800 PROTEIN (PTHR31375:SF108)
TraesCS1D02G243300.1	Up	8.56	Polysacc_synt_4 domain-containing protein	GLUCURONOXYLAN 4-O-METHYLTRANSFERASE-LIKE PROTEIN (DUF579) (PTHR31444:SF34)
TraesCS1D02G243700.1	Up	7.39	Protein kinase domain-containing protein	MITOGEN-ACTIVATED PROTEIN KINASE KINASE KINASE YODA (PTHR48011:SF42)
TraesCS1D02G246300.1	Up	7.37	Protein kinase domain-containing protein	PROTEIN KINASE DOMAIN-CONTAINING PROTEIN (PTHR48011:SF98)
TraesCS1D02G247300.1	Up	10.17	Protein kinase domain-containing protein	PROTEIN KINASE DOMAIN-CONTAINING PROTEIN (PTHR48011:SF98)
TraesCS1D02G251300.1	Up	7.93	Uncharacterized protein
TraesCS1D02G251600.1	Up	8.93	Histone H2B	HISTONE H2B.2 (PTHR23428:SF264)
TraesCS1D02G252400.1	Up	7.86	ENTH domain-containing protein	OS05G0549000 PROTEIN (PTHR22951:SF89)
TraesCS1D02G253900.1	Up	8.06	Protein kinase domain-containing protein	SERINE/THREONINE-PROTEIN KINASE STN7, CHLOROPLASTIC (PTHR46699:SF4)
TraesCS1D02G259400.1	Up	2.03	Hexosyltransferase	GALACTURONOSYLTRANSFERASE 4-RELATED (PTHR32116:SF7)
TraesCS1D02G259500.1	Up	2.8	PLAT domain-containing protein
TraesCS1D02G261400.1	Up	10.17	Protein phosphatase	PROTEIN PHOSPHATASE 2C HOMOLOG 7, MITOCHONDRIAL (PTHR12320:SF1)
TraesCS1D02G262200.1	Up	5.64	Uncharacterized protein	AP2/ERF AND B3 DOMAIN-CONTAINING PROTEIN OS05G0549800 (PTHR31140:SF126)
TraesCS1D02G266100.1	Up	2.93	acidPPc domain-containing protein	OS05G0549900 PROTEIN (PTHR10165:SF163)
TraesCS1D02G268100.1	Up	6.17	AAI domain-containing protein	AAI DOMAIN-CONTAINING PROTEIN (PTHR33214:SF64)
TraesCS1D02G269000.1	Up	9.37	1,2-dihydroxy-3-keto-5-methylthiopentene dioxygenase	1,2-DIHYDROXY-3-KETO-5-METHYLTHIOPENTENE DIOXYGENASE 4 (PTHR23418:SF4)
TraesCS1D02G269600.1	Up	6.46	Thymidine kinase	THYMIDINE KINASE, CYTOSOLIC (PTHR11441:SF0)
TraesCS1D02G274300.1	Up	4.51	Nop domain-containing protein	U4/U6 SMALL NUCLEAR RIBONUCLEOPROTEIN PRP31 (PTHR13904:SF0)
TraesCS1D02G274600.1	Up	6.56	Uncharacterized protein	OS05G0552100 PROTEIN (PTHR36062:SF1)
TraesCS1D02G275600.2	Up	8.28	Glycosyltransferase	GLYCOSYLTRANSFERASE (PTHR11926:SF709)
TraesCS1D02G276800.1	Up	4.98	Uncharacterized protein	LEA_2 DOMAIN-CONTAINING PROTEIN (PTHR31415:SF6)
TraesCS1D02G277000.1	Up	8.88	Protein DETOXIFICATION	PROTEIN DETOXIFICATION 10-RELATED (PTHR11206:SF87)
TraesCS1D02G279700.2	Up	9.02	Ribosomal_L12 domain-containing protein	50S RIBOSOMAL PROTEIN L7/L12-RELATED (PTHR45987:SF1)
TraesCS1D02G280900.1	Up	9.02	Uncharacterized protein	AVR9/CF-9 RAPIDLY ELICITED PROTEIN (PTHR33641:SF15)
TraesCS1D02G282700.1	Up	6.93	Uncharacterized protein	CDP-DIACYLGLYCEROL--SERINE O-PHOSPHATIDYLTRANSFERASE 3 (PTHR15362:SF20)
TraesCS1D02G284400.1	Up	8.52	F-box domain-containing protein	F-BOX DOMAIN-CONTAINING PROTEIN (PTHR35546:SF48)
TraesCS1D02G285900.1	Up	4.24	Uncharacterized protein	OS06G0157000 PROTEIN (PTHR22835:SF490)
TraesCS1D02G286200.1	Up	7.21	Asparagine synthetase [glutamine-hydrolyzing]	ASPARAGINE SYNTHETASE [GLUTAMINE-HYDROLYZING] (PTHR11772:SF47)
TraesCS1D02G287300.2	Up	6.99	CASP-like protein	CASP-LIKE PROTEIN 1U2 (PTHR36488:SF1)
TraesCS1D02G287900.1	Up	7.59	1-deoxy-D-xylulose-5-phosphate synthase	1-DEOXY-D-XYLULOSE-5-PHOSPHATE SYNTHASE 2, CHLOROPLASTIC-RELATED (PTHR43322:SF4)
TraesCS1D02G288300.1	Up	6.82	Uncharacterized protein	SUBFAMILY NOT NAMED (PTHR48239:SF1)
TraesCS1D02G289200.3	Up	7.71	Uncharacterized protein	OS05G0556400 PROTEIN (PTHR23130:SF86)
TraesCS1D02G289400.1	Up	7.43	Uncharacterized protein	26S PROTEASOME NON-ATPASE REGULATORY SUBUNIT 5 (PTHR13554:SF10)
TraesCS1D02G290000.1	Up	4.48	UBC core domain-containing protein	(E3-INDEPENDENT) E2 UBIQUITIN-CONJUGATING ENZYME (PTHR46116:SF15)
TraesCS1D02G293200.1	Up	9.26	Uncharacterized protein	50S RIBOSOMAL PROTEIN L21, MITOCHONDRIAL (PTHR21349:SF6)
TraesCS1D02G295900.1	Up	8.22	Uncharacterized protein	RIBOSOMAL L1 DOMAIN-CONTAINING PROTEIN 1 (PTHR23105:SF31)
TraesCS1D02G300500.1	Up	9.1	Uncharacterized protein	F21O3.2 PROTEIN (PTHR31808:SF9)
TraesCS1D02G301100.1	Up	10.05	Glycosyltransferases	BETA-1,4-XYLOSYLTRANSFERASE GT43E-RELATED (PTHR10896:SF31)
TraesCS1D02G301700.1	Up	6.14	TMF_TATA_bd domain-containing protein	GOLGIN CANDIDATE 5 (PTHR47347:SF2)
TraesCS1D02G302000.1	Up	8.37	TMF_TATA_bd domain-containing protein	GOLGIN CANDIDATE 5 (PTHR47347:SF2)
TraesCS1D02G302700.1	Up	8.55	Uncharacterized protein	OS08G0364900 PROTEIN (PTHR13903:SF11)
TraesCS1D02G305000.1	Up	8.93	DUF1421 domain-containing protein	OS05G0561600 PROTEIN (PTHR31805:SF4)
TraesCS1D02G306000.1	Up	7.62	Uncharacterized protein	3-DEOXY-MANNO-OCTULOSONATE CYTIDYLYLTRANSFERASE, MITOCHONDRIAL (PTHR42866:SF2)
TraesCS1D02G306200.1	Up	4.56	Uncharacterized protein	SUBFAMILY NOT NAMED (PTHR24281:SF20)
TraesCS1D02G311300.1	Up	7.82	J domain-containing protein	DNAJ HOMOLOG SUBFAMILY B MEMBER 5 (PTHR24078:SF553)
TraesCS1D02G314600.2	Up	7.65	Xyloglucan endotransglucosylase/hydrolase	XYLOGLUCAN ENDOTRANSGLYCOSYLASE/HYDROLASE PROTEIN 8 (PTHR31062:SF45)
TraesCS1D02G316400.1	Up	7.28	SP-RING-type domain-containing protein	E3 SUMO-PROTEIN LIGASE NSE2 (PTHR21330:SF1)
TraesCS1D02G317700.1	Up	7.01	FAS1 domain-containing protein	OS05G0563550 PROTEIN (PTHR32077:SF33)
TraesCS1D02G322100.1	Up	7.81	Fasciclin-like protein FLA15	OS05G0563600 PROTEIN (PTHR32077:SF12)
TraesCS1D02G327300.1	Up	6.17	Uncharacterized protein	3-HYDROXYISOBUTYRATE DEHYDROGENASE-LIKE 2, MITOCHONDRIAL-RELATED (PTHR43060:SF13)
TraesCS1D02G327500.1	Up	6.74	Uncharacterized protein	OS05G0565701 PROTEIN (PTHR33726:SF13)
TraesCS1D02G327600.1	Up	7.32	Mitogen-activated protein kinase	MITOGEN-ACTIVATED PROTEIN KINASE 7 (PTHR24055:SF370)
TraesCS1D02G333200.1	Up	7.87	Epimerase domain-containing protein	GDP-MANNOSE 3,5-EPIMERASE 1 (PTHR43574:SF30)
TraesCS1D02G334200.1	Up	2.21	Uncharacterized protein	CHLOROPLAST PROTEIN HCF243 (PTHR33448:SF4)
TraesCS1D02G336300.1	Up	8.46	Uncharacterized protein	OS02G0509500 PROTEIN (PTHR33128:SF78)
TraesCS1D02G338900.1	Up	7.09	Ribosomal_S10 domain-containing protein	40S RIBOSOMAL PROTEIN S10, MITOCHONDRIAL (PTHR11700:SF7)
TraesCS1D02G342600.1	Up	9.2	Chlorophyll a-b binding protein, chloroplastic	CHLOROPHYLL A-B BINDING PROTEIN, CHLOROPLASTIC (PTHR21649:SF136)
TraesCS1D02G343800.1	Up	9.48	DUF1296 domain-containing protein	RNA POLYMERASE II DEGRADATION FACTOR-LIKE PROTEIN (DUF1296)-RELATED (PTHR46445:SF3)
TraesCS1D02G349400.2	Up	8.07	Uncharacterized protein	SUBFAMILY NOT NAMED (PTHR33417:SF14)
TraesCS1D02G349800.1	Up	8.4	MFS domain-containing protein	MFS DOMAIN-CONTAINING PROTEIN (PTHR48021:SF55)
TraesCS1D02G350100.1	Up	8.86	MFS domain-containing protein	FACILITATED TREHALOSE TRANSPORTER TRET1-1-RELATED (PTHR48021:SF1)
TraesCS1D02G355800.1	Up	10.81	Iron-sulfur cluster assembly protein	IRON-SULFUR CLUSTER ASSEMBLY PROTEIN (PTHR10093:SF24)
TraesCS1D02G359900.1	Up	7.78	Uncharacterized protein	OS05G0568600 PROTEIN (PTHR33095:SF9)
TraesCS1D02G365800.1	Up	6.59	F-box domain-containing protein	F-BOX DOMAIN-CONTAINING PROTEIN (PTHR35546:SF48)
TraesCS1D02G366200.1	Up	7.51	FBD domain-containing protein	FBD DOMAIN-CONTAINING PROTEIN (PTHR32141:SF154)
TraesCS1D02G368500.1	Up	3.3	Uncharacterized protein
TraesCS1D02G369300.1	Up	8.41	Uncharacterized protein	OS05G0569200 PROTEIN (PTHR35765:SF2)
TraesCS1D02G369600.1	Up	10.07	PORR domain-containing protein	PROTEIN WHAT'S THIS FACTOR 1 HOMOLOG, CHLOROPLASTIC (PTHR31476:SF4)
TraesCS1D02G370600.1	Up	8.25	AP2/ERF domain-containing protein	ETHYLENE-RESPONSIVE TRANSCRIPTION FACTOR ERF061 (PTHR31657:SF20)
TraesCS1D02G370700.1	Up	7.24	Uncharacterized protein	OS05G0574700 PROTEIN (PTHR35716:SF1)
TraesCS1D02G375700.1	Up	10.72	Amidase domain-containing protein	AMIDASE DOMAIN-CONTAINING PROTEIN (PTHR11895:SF67)
TraesCS1D02G376500.1	Up	8.21	Proteasome subunit beta	PROTEASOME SUBUNIT BETA (PTHR11599:SF4)
TraesCS1D02G376600.1	Up	4.81	Uncharacterized protein	SUBFAMILY NOT NAMED (PTHR33265:SF24)
TraesCS1D02G376700.1	Up	9.26	Uncharacterized protein	OS05G0576600 PROTEIN (PTHR33702:SF30)
TraesCS1D02G378400.1	Up	7.69	Uncharacterized protein	PROTEIN CHUP1, CHLOROPLASTIC (PTHR31342:SF7)
TraesCS1D02G378500.1	Up	5.94	Uncharacterized protein	OS05G0577100 PROTEIN (PTHR31696:SF57)
TraesCS1D02G379800.1	Up	8	Protein kinase domain-containing protein	PROTEIN KINASE (PTHR44329:SF280)
TraesCS1D02G380800.1	Up	3.21	Uncharacterized protein	ZINC FINGER PROTEIN SWM (PTHR14398:SF0)
TraesCS1D02G381300.1	Up	8.54	Protein kinase domain-containing protein	LEUCINE RICH REPEAT FAMILY PROTEIN, EXPRESSED (PTHR27008:SF541)
TraesCS1D02G383000.1	Up	6.13	Anaphase-promoting complex subunit 10	ANAPHASE-PROMOTING COMPLEX SUBUNIT 10 (PTHR12936:SF0)
TraesCS1D02G383500.1	Up	8.79	Glucose-1-phosphate adenylyltransferase	GLUCOSE-1-PHOSPHATE ADENYLYLTRANSFERASE LARGE SUBUNIT 1, CHLOROPLASTIC-RELATED (PTHR43523:SF12)
TraesCS1D02G383700.2	Up	9.81	Uncharacterized protein	SISTER CHROMATID COHESION 1 PROTEIN 1 (PTHR12585:SF64)
TraesCS1D02G386400.1	Up	8.52	Uncharacterized protein	OS05G0581700 PROTEIN (PTHR33640:SF29)
TraesCS1D02G388900.1	Up	6.21	DUF1296 domain-containing protein	OS05G0581800 PROTEIN (PTHR46445:SF8)
TraesCS1D02G392000.1	Up	7.06	Uncharacterized protein	SOLANESYL-DIPHOSPHATE SYNTHASE 2, CHLOROPLASTIC (PTHR12001:SF83)
TraesCS1D02G396800.1	Up	8.25	Mitogen-activated protein kinase	MITOGEN-ACTIVATED PROTEIN KINASE 20 (PTHR24055:SF392)
TraesCS1D02G397700.1	Up	9.81	Uncharacterized protein
TraesCS1D02G400300.1	Up	5.57	Carboxypeptidase	SERINE CARBOXYPEPTIDASE-LIKE 50 (PTHR11802:SF454)
TraesCS1D02G401900.1	Up	7.04	Uncharacterized protein	PHOX (PX) DOMAIN-CONTAINING PROTEIN (PTHR22999:SF28)
TraesCS1D02G408300.1	Up	3.46	Uncharacterized protein	LRR RECEPTOR-LIKE SERINE/THREONINE-PROTEIN KINASE ISOFORM 1 (PTHR27006:SF554)
TraesCS1D02G409400.1	Up	3.53	AAA domain-containing protein	OS05G0584600 PROTEIN (PTHR45644:SF4)
TraesCS1D02G409500.1	Up	7.97	LEA_2 domain-containing protein	OS05G0584300 PROTEIN (PTHR31852:SF33)
TraesCS1D02G411200.1	Up	7.29	FAD-binding PCMH-type domain-containing protein	FAD-BINDING PCMH-TYPE DOMAIN-CONTAINING PROTEIN (PTHR32448:SF79)
TraesCS1D02G411600.1	Up	8.91	Uncharacterized protein	CALCIUM-DEPENDENT PROTEIN KINASE 15 (PTHR24349:SF182)
TraesCS1D02G412600.1	Up	9.88	Uncharacterized protein	JASMONOYL--L-AMINO ACID SYNTHETASE JAR1 (PTHR31901:SF5)
TraesCS1D02G412700.1	Up	11.13	WD_REPEATS_REGION domain-containing protein	PERIODIC TRYPTOPHAN PROTEIN 1 HOMOLOG (PTHR14091:SF0)
TraesCS1D02G413600.1	Up	9.19	Uncharacterized protein	OS05G0586700 PROTEIN (PTHR34967:SF2)
TraesCS1D02G414600.1	Up	8.5	Uncharacterized protein	OS05G0587400 PROTEIN (PTHR34462:SF1)
TraesCS1D02G414900.1	Up	6.59	AAA domain-containing protein	MITOCHONDRIAL CHAPERONE BCS1 (PTHR23070:SF122)
TraesCS1D02G417900.1	Up	7.25	F-box domain-containing protein	F-BOX DOMAIN CONTAINING PROTEIN, EXPRESSED (PTHR32133:SF293)
TraesCS1D02G418400.1	Up	9.73	DUF4220 domain-containing protein	DUF4220 DOMAIN-CONTAINING PROTEIN (PTHR31325:SF164)
TraesCS1D02G418700.2	Up	8.21	Uncharacterized protein
TraesCS1D02G418900.1	Up	9.24	DYW_deaminase domain-containing protein	UMP-CMP KINASE (PTHR47926:SF339)
TraesCS1D02G419400.3	Up	3.56	Protein kinase domain-containing protein	OS10G0497600 PROTEIN (PTHR47984:SF38)
TraesCS1D02G423200.1	Up	7.75	FAD-binding PCMH-type domain-containing protein	FAD-BINDING PCMH-TYPE DOMAIN-CONTAINING PROTEIN (PTHR32448:SF79)
TraesCS1D02G424500.1	Up	8.73	AB hydrolase-1 domain-containing protein	OS05G0590300 PROTEIN (PTHR43039:SF11)
TraesCS1D02G427900.1	Up	7.38	Uncharacterized protein	EF HAND FAMILY PROTEIN (PTHR10891:SF785)
TraesCS1D02G428200.1	Up	2.62	Uncharacterized protein
TraesCS1D02G432000.1	Up	7.59	Uncharacterized protein
TraesCS1D02G434100.2	Up	8.04	Uncharacterized protein	CHROMATIN MODIFICATION-RELATED PROTEIN EAF1 B (PTHR46774:SF5)
TraesCS1D02G434300.2	Up	2.74	V-type proton ATPase subunit C	V-TYPE PROTON ATPASE SUBUNIT C (PTHR10137:SF0)
TraesCS1D02G442100.1	Up	6.96	DDE Tnp4 domain-containing protein	OS05G0593000 PROTEIN (PTHR22930:SF244)
TraesCS1D02G443000.1	Up	3.05	Uncharacterized protein	GH26960P-RELATED (PTHR11743:SF70)
TraesCS1D02G443100.1	Up	9.78	Uncharacterized protein	GH26960P-RELATED (PTHR11743:SF70)
TraesCS1D02G445000.1	Up	6.24	Uncharacterized protein	GH26960P-RELATED (PTHR11743:SF70)
TraesCS1D02G445300.1	Up	2.03	Uncharacterized protein	BTAF (TBP-ASSOCIATED FACTOR) HOMOLOG (PTHR10799:SF1001)
TraesCS1D02G445800.2	Up	7.26	Uncharacterized protein	TUDOR/PWWP/MBT SUPERFAMILY PROTEIN (PTHR33697:SF3)
TraesCS1D02G449900.2	Up	8.78	CCT domain-containing protein	CCT MOTIF FAMILY PROTEIN (PTHR31717:SF2)
TraesCS1D02G453100.1	Up	8.86	Nucleoside diphosphate kinase	NUCLEOSIDE DIPHOSPHATE KINASE III, CHLOROPLASTIC/MITOCHONDRIAL (PTHR11349:SF101)
TraesCS1D02G454500.1	Up	9.73	Uncharacterized protein	OS05G0596200 PROTEIN (PTHR33828:SF1)
TraesCS2A02G007800.1	Up	9	Uncharacterized protein	ZINC FINGER CCCH DOMAIN-CONTAINING PROTEIN 33 (PTHR12547:SF152)
TraesCS2A02G012600.2	Up	11.1	Uncharacterized protein	SUBFAMILY NOT NAMED (PTHR10980:SF38)
TraesCS2A02G018400.1	Up	24.14	Uncharacterized protein
TraesCS2A02G021800.1	Up	8.09	Uncharacterized protein	39S RIBOSOMAL PROTEIN L28, MITOCHONDRIAL (PTHR13528:SF2)
TraesCS2A02G025300.1	Up	4.47	Uncharacterized protein	OS05G0100900 PROTEIN (PTHR31149:SF10)
TraesCS2A02G029900.1	Up	7.17	HDAC_interact domain-containing protein	PAIRED AMPHIPATHIC HELIX PROTEIN SIN3-LIKE 3 (PTHR12346:SF59)
TraesCS2A02G030100.1	Up	6.7	Exocyst subunit Exo70 family protein [Source:UniProtKB/TrEMBL;Acc:A0A1D5TIP9]
TraesCS2A02G034500.1	Up	8.34	Uncharacterized protein
TraesCS2A02G036100.1	Up	9.01	Protein kinase domain-containing protein	PROTEIN KINASE DOMAIN-CONTAINING PROTEIN (PTHR45707:SF53)
TraesCS2A02G036300.1	Up	9.92	SnTox1 sensitivity protein	PROTEIN KINASE DOMAIN-CONTAINING PROTEIN (PTHR27005:SF497)
TraesCS2A02G037800.2	Up	24.21	Exonuclease domain-containing protein	EXONUCLEASE DOMAIN-CONTAINING PROTEIN (PTHR30231:SF22)
TraesCS2A02G038000.1	Up	8.03	Uncharacterized protein	SUBFAMILY NOT NAMED (PTHR33384:SF27)
TraesCS2A02G042100.1	Up	7.65	Uncharacterized protein	OS05G0103400 PROTEIN (PTHR33128:SF79)
TraesCS2A02G043300.1	Up	7.77	Uncharacterized protein	OS05G0103500 PROTEIN (PTHR47587:SF2)
TraesCS2A02G044600.1	Up	9.95	Knot1 domain-containing protein	DEFENSIN (PTHR33147:SF47)
TraesCS2A02G046700.1	Up	9.62	Knot1 domain-containing protein	DEFENSIN (PTHR33147:SF31)
TraesCS2A02G050300.1	Up	7.32	Arginine decarboxylase	ARGININE DECARBOXYLASE (PTHR43295:SF4)
TraesCS2A02G050600.1	Up	7.32	Uncharacterized protein	RECEPTOR-LIKE SERINE/THREONINE-PROTEIN KINASE (PTHR27009:SF224)
TraesCS2A02G052400.1	Up	7.52	Uncharacterized protein	DRAB11 (PTHR47979:SF33)
TraesCS2A02G053500.1	Up	9.18	Uncharacterized protein	RAS-RELATED PROTEIN RABD1 (PTHR47977:SF22)
TraesCS2A02G058300.1	Up	6.73	Tubulin-folding cofactor E	TUBULIN-SPECIFIC CHAPERONE COFACTOR E-LIKE PROTEIN (PTHR15140:SF6)
TraesCS2A02G059200.1	Up	8.41	Uncharacterized protein	PROTEIN EMBRYO SAC DEVELOPMENT ARREST 3, CHLOROPLASTIC ISOFORM X1 (PTHR15852:SF55)
TraesCS2A02G061000.1	Up	6.36	Oxidored_FMN domain-containing protein	12-OXO-PHYTODIENOIC ACID REDUCTASE (PTHR22893:SF132)
TraesCS2A02G063000.1	Up	2.03	Protein kinase domain-containing protein	OS01G0114600 PROTEIN (PTHR27009:SF74)
TraesCS2A02G063900.1	Up	7.06	Receptor-like serine/threonine-protein kinase	RECEPTOR-LIKE SERINE/THREONINE-PROTEIN KINASE (PTHR32444:SF99)
TraesCS2A02G064700.2	Up	9.1	Protein kinase domain-containing protein	OS01G0114600 PROTEIN (PTHR27009:SF74)
TraesCS2A02G065000.1	Up	7.59	FHA domain-containing protein	NUCLEAR INHIBITOR OF PROTEIN PHOSPHATASE 1 (PTHR23308:SF28)
TraesCS2A02G066400.1	Up	7.46	Uncharacterized protein
TraesCS2A02G066700.1	Up	9.64	Uncharacterized protein	SUBFAMILY NOT NAMED (PTHR31625:SF28)
TraesCS2A02G066800.1	Up	6.87	Uncharacterized protein	ABC TRANSPORTER D FAMILY MEMBER 1 (PTHR11384:SF54)
TraesCS2A02G066900.1	Up	9.07	Non-specific serine/threonine protein kinase	NON-SPECIFIC SERINE/THREONINE PROTEIN KINASE (PTHR13902:SF12)
TraesCS2A02G067200.1	Up	6.23	Uncharacterized protein	SUBTILISIN-CHYMOTRYPSIN INHIBITOR CI-1B (PTHR33091:SF46)
TraesCS2A02G067300.1	Up	5.33	Uncharacterized protein	SUBFAMILY NOT NAMED (PTHR33091:SF86)
TraesCS2A02G069600.1	Up	7.27	Uncharacterized protein	OS12G0437800 PROTEIN (PTHR33091:SF38)
TraesCS2A02G070200.1	Up	7.5	Uncharacterized protein	OS05G0594700 PROTEIN (PTHR13018:SF48)
TraesCS2A02G075000.1	Up	5.72	Protein DETOXIFICATION	PROTEIN DETOXIFICATION 40 (PTHR11206:SF272)
TraesCS2A02G084000.2	Up	10.73	Uncharacterized protein	ATP-DEPENDENT RNA HELICASE DDX31-RELATED (PTHR24031:SF89)
TraesCS2A02G084100.1	Up	8.51	Uncharacterized protein	RESPIRASOME COMPLEX ASSEMBLY FACTOR 1 (PTHR12906:SF0)
TraesCS2A02G087300.1	Up	6.87	Uncharacterized protein	SERINE/THREONINE-PROTEIN KINASE 19 (PTHR15243:SF0)
TraesCS2A02G088800.1	Up	9.09	Protein kinase domain-containing protein	RECEPTOR-LIKE CYTOPLASMIC KINASE 176 (PTHR45621:SF237)
TraesCS2A02G088900.3	Up	8.51	F-box domain-containing protein	F-BOX PROTEIN SKIP19 (PTHR16134:SF10)
TraesCS2A02G089400.1	Up	2.97	WD_REPEATS_REGION domain-containing protein	MRNA EXPORT FACTOR (PTHR10971:SF11)
TraesCS2A02G089900.1	Up	8.39	Uncharacterized protein	OUTER ENVELOPE PORE PROTEIN 16-1, CHLOROPLASTIC (PTHR15371:SF2)
TraesCS2A02G094000.1	Up	9.52	Mannan endo-1,4-beta-mannosidase	MANNAN ENDO-1,4-BETA-MANNOSIDASE (PTHR10551:SF31)
TraesCS2A02G094500.1	Up	10.19	Hexosyltransferase [Source:UniProtKB/TrEMBL;Acc:A0A1D5TQ22]
TraesCS2A02G095200.1	Up	7.04	ENTH domain-containing protein	OS05G0112101 PROTEIN (PTHR22951:SF23)
TraesCS2A02G096000.1	Up	8.25	Uncharacterized protein	OS05G0112800 PROTEIN (PTHR32411:SF44)
TraesCS2A02G100700.1	Up	8.12	Uncharacterized protein	ACT DOMAIN-CONTAINING PROTEIN ACR9 (PTHR31096:SF65)
TraesCS2A02G100900.1	Up	9.13	Galectin domain-containing protein	OS07G0194800 PROTEIN (PTHR11214:SF245)
TraesCS2A02G101600.1	Up	4.18	Uncharacterized protein	AWPM-19-LIKE FAMILY PROTEIN (PTHR33294:SF5)
TraesCS2A02G104600.1	Up	11.41	Uncharacterized protein	PATHOGENESIS-RELATED THAUMATIN SUPERFAMILY PROTEIN (PTHR31048:SF1)
TraesCS2A02G106100.2	Up	8.69	Phenylalanine ammonia-lyase	HISTIDINE AMMONIA-LYASE (PTHR10362:SF7)
TraesCS2A02G107300.1	Up	9.83	Phenylalanine ammonia-lyase	HISTIDINE AMMONIA-LYASE (PTHR10362:SF7)
TraesCS2A02G109600.1	Up	9.53	Phenylalanine ammonia-lyase	HISTIDINE AMMONIA-LYASE (PTHR10362:SF7)
TraesCS2A02G111500.1	Up	8.33	Uncharacterized protein	OS05G0113500 PROTEIN (PTHR34952:SF2)
TraesCS2A02G112700.1	Up	9.15	Inorganic diphosphatase	SOLUBLE INORGANIC PYROPHOSPHATASE 4 (PTHR10286:SF59)
TraesCS2A02G113500.1	Up	8.44	Morc6_S5 domain-containing protein	PROTEIN MICRORCHIDIA 1-RELATED (PTHR23336:SF50)
TraesCS2A02G117900.3	Up	9.4	Uncharacterized protein	SUBFAMILY NOT NAMED (PTHR31896:SF27)
TraesCS2A02G121100.1	Up	8.73	Uncharacterized protein
TraesCS2A02G125300.1	Up	8.54	Uncharacterized protein	OS05G0114600 PROTEIN (PTHR36781:SF1)
TraesCS2A02G125700.1	Up	8.08	Uncharacterized protein	TRANSCRIPTION FACTOR MYB48 (PTHR45675:SF7)
TraesCS2A02G127200.3	Up	8.76	Uncharacterized protein	COILED-COIL DOMAIN-CONTAINING PROTEIN 130 (PTHR12111:SF2)
TraesCS2A02G129600.4	Up	7.51	Laccase	LACCASE-24 (PTHR11709:SF439)
TraesCS2A02G130900.1	Up	2.09	YTH domain-containing protein	EVOLUTIONARILY CONSERVED C-TERMINAL REGION 5 (PTHR12357:SF124)
TraesCS2A02G132200.1	Up	6.98	YTH domain-containing protein	EVOLUTIONARILY CONSERVED C-TERMINAL REGION 5 (PTHR12357:SF124)
TraesCS2A02G134700.1	Up	8.17	Uncharacterized protein	PROTEIN-TYROSINE-PHOSPHATASE MKP1 (PTHR46381:SF4)
TraesCS2A02G135700.1	Up	5.33	PMR5N domain-containing protein	PMR5N DOMAIN-CONTAINING PROTEIN (PTHR32285:SF174)
TraesCS2A02G138100.1	Up	7.44	Uncharacterized protein	E3 UFM1-PROTEIN LIGASE 1 (PTHR31057:SF0)
TraesCS2A02G139600.1	Up	7.31	Uncharacterized protein
TraesCS2A02G140600.1	Up	7.42	Uncharacterized protein	EXPRESSED PROTEIN (PTHR35463:SF8)
TraesCS2A02G141800.1	Up	9.35	Protein kinase domain-containing protein	OS07G0129800 PROTEIN (PTHR27007:SF395)
TraesCS2A02G142200.1	Up	8.03	Uncharacterized protein	SUBFAMILY NOT NAMED (PTHR33065:SF111)
TraesCS2A02G143200.1	Up	6.58	Glyco_hydro_18 domain-containing protein	XYLANASE INHIBITOR PROTEIN 1 (PTHR45708:SF4)
TraesCS2A02G144200.1	Up	10.15	Uncharacterized protein	SERINE/ARGININE-RICH SPLICING FACTOR RS2Z32 (PTHR23147:SF218)
TraesCS2A02G145900.1	Up	8.21	ABC transporter domain-containing protein	OS05G0120200 PROTEIN (PTHR48041:SF40)
TraesCS2A02G146000.1	Up	8.75	Uncharacterized protein	ALCOHOL DEHYDROGENASE-LIKE 4 (PTHR43880:SF56)
TraesCS2A02G146900.1	Up	7.07	CS domain-containing protein	EXPRESSED PROTEIN (PTHR22932:SF11)
TraesCS2A02G151900.1	Up	2.43	Uncharacterized protein	TRANSMEMBRANE PROTEIN (PTHR33528:SF17)
TraesCS2A02G152700.1	Up	8.61	Uncharacterized protein	PROTEIN UNC-13 HOMOLOG (PTHR31280:SF2)
TraesCS2A02G153000.1	Up	9.87	Uncharacterized protein	THYLAKOID MEMBRANE PROTEIN TERC, CHLOROPLASTIC (PTHR30238:SF0)
TraesCS2A02G153300.1	Up	7.41	Uncharacterized protein	AT02038P (PTHR16134:SF119)
TraesCS2A02G155700.1	Up	8.38	IU_nuc_hydro domain-containing protein	URIDINE NUCLEOSIDASE 2-RELATED (PTHR12304:SF21)
TraesCS2A02G156700.2	Up	9.43	Uncharacterized protein	OS02G0585100 PROTEIN (PTHR46932:SF16)
TraesCS2A02G156800.2	Up	4.94	Uncharacterized protein	SUBFAMILY NOT NAMED (PTHR27005:SF478)
TraesCS2A02G158300.1	Up	9.64	Target of EAT1-B1	ETHYLENE-RESPONSIVE TRANSCRIPTION FACTOR RAP2-7 (PTHR32467:SF118)
TraesCS2A02G159700.1	Up	9.06	TPT domain-containing protein	OS05G0121900 PROTEIN (PTHR11132:SF292)
TraesCS2A02G161300.1	Up	6.21	Patatin	PATATIN (PTHR32176:SF27)
TraesCS2A02G162600.2	Up	9.9	Uncharacterized protein	XANTHINE/URACIL PERMEASE C887.17-RELATED (PTHR43337:SF1)
TraesCS2A02G163200.1	Up	7.5	Uncharacterized protein	PPR_LONG DOMAIN-CONTAINING PROTEIN (PTHR46128:SF211)
TraesCS2A02G164300.1	Up	8.66	UBC core domain-containing protein	UBIQUITIN-CONJUGATING ENZYME E2 T (PTHR24068:SF159)
TraesCS2A02G165100.1	Up	8.84	Glycosyltransferases	BETA-1,4-XYLOSYLTRANSFERASE IRX9 (PTHR10896:SF59)
TraesCS2A02G166000.1	Up	5.65	DUF4005 domain-containing protein	PROTEIN IQ-DOMAIN 3 (PTHR32295:SF216)
TraesCS2A02G167400.1	Up	6.82	Peptidase S59 domain-containing protein	OS01G0383900 PROTEIN (PTHR23198:SF15)
TraesCS2A02G167500.1	Up	9.51	Importin N-terminal domain-containing protein	IMPORTIN N-TERMINAL DOMAIN-CONTAINING PROTEIN (PTHR10527:SF52)
TraesCS2A02G168600.2	Up	7.28	Uncharacterized protein	PROTAMINE P1 FAMILY PROTEIN (PTHR33448:SF10)
TraesCS2A02G170400.1	Up	2.43	Uncharacterized protein	PROTEIN RRP5 HOMOLOG (PTHR23270:SF10)
TraesCS2A02G170900.1	Up	9.67	Uncharacterized protein	OS05G0126100 PROTEIN (PTHR32191:SF87)
TraesCS2A02G171000.2	Up	9.35	Uncharacterized protein	OS05G0126200 PROTEIN (PTHR36767:SF1)
TraesCS2A02G172100.2	Up	9.28	Uncharacterized protein	OS05G0126800 PROTEIN (PTHR33674:SF2)
TraesCS2A02G177100.1	Up	7.46	Uncharacterized protein	DUPLICATED HOMEODOMAIN-LIKE SUPERFAMILY PROTEIN (PTHR47340:SF1)
TraesCS2A02G177800.1	Up	6.95	Uncharacterized protein	OS07G0620400 PROTEIN (PTHR45909:SF2)
TraesCS2A02G179200.1	Up	7.56	Uncharacterized protein
TraesCS2A02G182500.1	Up	7.59	Uncharacterized protein	RRP15-LIKE PROTEIN (PTHR13245:SF14)
TraesCS2A02G184000.1	Up	2.53	Myb-like domain-containing protein	TRIHELIX TRANSCRIPTION FACTOR GT-3B (PTHR21654:SF66)
TraesCS2A02G184700.1	Up	6.39	Fe2OG dioxygenase domain-containing protein	OS05G0127500 PROTEIN (PTHR47990:SF187)
TraesCS2A02G187100.1	Up	6.74	Protein kinase domain-containing protein	SERINE/THREONINE-PROTEIN KINASE-LIKE PROTEIN CCR3-RELATED (PTHR46146:SF3)
TraesCS2A02G188100.1	Up	9.22	Uncharacterized protein	PHOSPHOGLYCOLATE PHOSPHATASE (PTHR36807:SF2)
TraesCS2A02G194700.1	Up	6.42	Uncharacterized protein	RE54080P-RELATED (PTHR11562:SF17)
TraesCS2A02G195500.1	Up	9.1	Basic region/leucine zipper protein	BZIP TRANSCRIPTION FACTOR (PTHR45764:SF50)
TraesCS2A02G196000.1	Up	8.47	Uncharacterized protein	PROTEIN AGENET DOMAIN (AGD)-CONTAINING P1 (PTHR31917:SF80)
TraesCS2A02G196400.1	Up	5.11	Uncharacterized protein	NITROGEN REGULATORY PROTEIN P-II HOMOLOG (PTHR30115:SF11)
TraesCS2A02G198700.1	Up	10.09	Uncharacterized protein	OS01G0281100 PROTEIN (PTHR33334:SF6)
TraesCS2A02G199500.1	Up	7.09	Non-specific serine/threonine protein kinase	PROTEIN KINASE SHAGGY-RELATED (PTHR24057:SF0)
TraesCS2A02G199800.1	Up	6.58	RTR1-type domain-containing protein	MANNAN ENDO-1,4-BETA-MANNOSIDASE 7 (PTHR31451:SF64)
TraesCS2A02G201200.1	Up	7.61	Peroxidase	PEROXIDASE (PTHR31235:SF18)
TraesCS2A02G202400.1	Up	6.79	Uncharacterized protein	OS05G0299200 PROTEIN (PTHR35830:SF1)
TraesCS2A02G203400.1	Up	7.04	Uncharacterized protein	BCDNA.GH02384 (PTHR11440:SF97)
TraesCS2A02G204800.1	Up	2.23	Histone H4 variant TH011	HISTONE H4 (PTHR10484:SF0)
TraesCS2A02G205200.1	Up	9.68	Non-specific serine/threonine protein kinase	NON-SPECIFIC SERINE/THREONINE PROTEIN KINASE (PTHR43895:SF57)
TraesCS2A02G205300.1	Up	6.95	Uncharacterized protein	OS10G0105900 PROTEIN (PTHR31147:SF54)
TraesCS2A02G206200.1	Up	2.02	4HBT domain-containing protein	OS05G0137700 PROTEIN (PTHR43240:SF24)
TraesCS2A02G211200.4	Up	9.69	Uncharacterized protein	SUBFAMILY NOT NAMED (PTHR33181:SF59)
TraesCS2A02G213200.1	Up	4.21	BHLH domain-containing protein	TRANSCRIPTION FACTOR APG (PTHR46807:SF6)
TraesCS2A02G214700.1	Up	10.67	Uncharacterized protein	MYB DOMAIN PROTEIN 55 (PTHR47997:SF75)
TraesCS2A02G216700.1	Up	8.69	Uncharacterized protein	OS05G0140300 PROTEIN (PTHR31865:SF5)
TraesCS2A02G217300.2	Up	7.21	Agenet domain-containing protein	AGENET DOMAIN-CONTAINING PROTEIN (PTHR36805:SF7)
TraesCS2A02G221000.1	Up	11	RING-type domain-containing protein	OS05G0141500 PROTEIN (PTHR46405:SF2)
TraesCS2A02G222600.1	Up	10.2	Uncharacterized protein
TraesCS2A02G223600.1	Up	2.31	Replication protein A subunit	REPLICATION PROTEIN A 70 KDA DNA-BINDING SUBUNIT (PTHR23273:SF4)
TraesCS2A02G225300.1	Up	5.64	Uncharacterized protein
TraesCS2A02G237300.1	Up	7.5	Aminotran_1_2 domain-containing protein	ALANINE AMINOTRANSFERASE 2 MITOCHONDRIAL (PTHR11751:SF479)
TraesCS2A02G239200.2	Up	8.82	Uncharacterized protein	OS05G0143300 PROTEIN (PTHR35095:SF1)
TraesCS2A02G240900.1	Up	2.75	Uncharacterized protein	F-BOX DOMAIN-CONTAINING PROTEIN (PTHR32133:SF308)
TraesCS2A02G243400.7	Up	8.77	Uncharacterized protein	PROTEIN-CYSTEINE N-PALMITOYLTRANSFERASE RASP (PTHR13285:SF18)
TraesCS2A02G246200.1	Up	10.14	Uncharacterized protein	ATP-DEPENDENT DNA HELICASE CHR12-RELATED (PTHR10799:SF854)
TraesCS2A02G248500.1	Up	7.79	Uncharacterized protein	E3 UBIQUITIN-PROTEIN LIGASE XBAT34-RELATED (PTHR24180:SF29)
TraesCS2A02G249300.2	Up	8.47	Uncharacterized protein	TRYPTAMINE HYDROXYCINNAMOYLTRANSFERASE 1 (PTHR31642:SF278)
TraesCS2A02G255300.1	Up	6.66	Uncharacterized protein	TRYPTAMINE HYDROXYCINNAMOYLTRANSFERASE 1 (PTHR31642:SF278)
TraesCS2A02G257000.1	Up	3.47	Uncharacterized protein	VWFA DOMAIN-CONTAINING PROTEIN-RELATED (PTHR14241:SF32)
TraesCS2A02G257600.1	Up	6.67	Fibronectin type-III domain-containing protein	OS05G0145400 PROTEIN (PTHR46286:SF3)
TraesCS2A02G257800.1	Up	7.96	SUN domain-containing protein	SAD1 AND UNC84 DOMAIN-CONTAINING 1-RELATED (PTHR12911:SF8)
TraesCS2A02G258100.1	Up	6.71	MI domain-containing protein	NUCLEOLAR MIF4G DOMAIN-CONTAINING PROTEIN 1 (PTHR18034:SF4)
TraesCS2A02G260400.1	Up	8.93	Uncharacterized protein	LRR RECEPTOR-LIKE SERINE/THREONINE-PROTEIN KINASE ISOFORM 1 (PTHR27006:SF554)
TraesCS2A02G261700.1	Up	7.26	Uncharacterized protein	OS05G0147800 PROTEIN (PTHR33207:SF54)
TraesCS2A02G265100.4	Up	8.55	Uncharacterized protein	SUBFAMILY NOT NAMED (PTHR33207:SF24)
TraesCS2A02G268800.2	Up	5.17	Uncharacterized protein	PPR_LONG DOMAIN-CONTAINING PROTEIN (PTHR46128:SF166)
TraesCS2A02G269000.1	Up	9.07	Uncharacterized protein	28S RIBOSOMAL PROTEIN S33, MITOCHONDRIAL (PTHR13362:SF2)
TraesCS2A02G272000.1	Up	9.53	Glutathione transferase	GLUTATHIONE TRANSFERASE (PTHR43900:SF30)
TraesCS2A02G274400.1	Up	8.5	Glutathione transferase	GLUTATHIONE S-TRANSFERASE 4 (PTHR43900:SF17)
TraesCS2A02G274500.2	Up	7.77	Glutathione transferase	GLUTATHIONE TRANSFERASE (PTHR43900:SF33)
TraesCS2A02G274800.2	Up	6.7	Peroxidase	PEROXIDASE (PTHR31388:SF31)
TraesCS2A02G274800.4	Up	11.17	PWWP domain-containing protein	F22F7.12 PROTEIN-RELATED (PTHR10688:SF5)
TraesCS2A02G275700.2	Up	7.04	Uncharacterized protein	DOUBLE-STRANDED RNA-BINDING PROTEIN 2 (PTHR46031:SF2)
TraesCS2A02G276000.1	Up	6.08	Uncharacterized protein	PROTEIN TRANSPORT INHIBITOR RESPONSE 1 (PTHR16134:SF66)
TraesCS2A02G278500.1	Up	8.35	Protein kinase domain-containing protein	PROTEIN KINASE DOMAIN-CONTAINING PROTEIN (PTHR24055:SF430)
TraesCS2A02G281000.2	Up	10.59	Protein kinase domain-containing protein	PROTEIN KINASE DOMAIN-CONTAINING PROTEIN (PTHR24055:SF430)
TraesCS2A02G287200.1	Up	8.89	Protein kinase domain-containing protein	OS10G0154500 PROTEIN (PTHR24056:SF432)
TraesCS2A02G287300.1	Up	24.78	Uncharacterized protein	TRANSLOCATOR PROTEIN (PTHR10057:SF0)
TraesCS2A02G290200.1	Up	9.35	AIG1-type G domain-containing protein	TRANSLOCASE OF CHLOROPLAST 159, CHLOROPLASTIC (PTHR10903:SF120)
TraesCS2A02G290300.1	Up	3.83	HECT-type E3 ubiquitin transferase	E3 UBIQUITIN-PROTEIN LIGASE UPL6 (PTHR45700:SF6)
TraesCS2A02G290600.1	Up	2.05	Usp domain-containing protein	USP DOMAIN-CONTAINING PROTEIN (PTHR46100:SF4)
TraesCS2A02G291200.1	Up	10.3	Uncharacterized protein	DNA-DIRECTED RNA POLYMERASE V SUBUNIT 7 (PTHR12709:SF3)
TraesCS2A02G291800.1	Up	10.65	Tubulin gamma chain	TUBULIN GAMMA CHAIN (PTHR11588:SF7)
TraesCS2A02G292100.1	Up	8.63	Dihydrolipoyl dehydrogenase	DIHYDROLIPOYL DEHYDROGENASE (PTHR22912:SF204)
TraesCS2A02G292600.1	Up	24.28	Uncharacterized protein	OS03G0583800 PROTEIN (PTHR11266:SF16)
TraesCS2A02G293300.1	Up	9.19	GATA-type domain-containing protein	GATA-TYPE DOMAIN-CONTAINING PROTEIN (PTHR47172:SF17)
TraesCS2A02G295600.1	Up	2.23	Nfu_N domain-containing protein	NFU1 IRON-SULFUR CLUSTER SCAFFOLD HOMOLOG, MITOCHONDRIAL (PTHR11178:SF1)
TraesCS2A02G296400.1	Up	2.06	Uncharacterized protein	MEDIATOR OF RNA POLYMERASE II TRANSCRIPTION SUBUNIT 28 (PTHR39117:SF1)
TraesCS2A02G298500.1	Up	2.31	CYTOSOL_AP domain-containing protein	CYTOSOL_AP DOMAIN-CONTAINING PROTEIN (PTHR11963:SF35)
TraesCS2A02G298800.1	Up	9.25	Uncharacterized protein	ALPHA-L-FUCOSIDASE 2 (PTHR22835:SF492)
TraesCS2A02G301900.1	Up	9.57	YTH domain-containing protein	YTH DOMAIN-CONTAINING PROTEIN (PTHR12357:SF92)
TraesCS2A02G302500.1	Up	9.44	CBM20 domain-containing protein	6-PHOSPHOFRUCTO-2-KINASE (PTHR10606:SF44)
TraesCS2A02G303600.1	Up	8.23	CBM20 domain-containing protein	6-PHOSPHOFRUCTO-2-KINASE (PTHR10606:SF44)
TraesCS2A02G304100.1	Up	7.35	R1 protein	PHD FINGER PROTEIN ALFIN-LIKE 1 (PTHR12321:SF39)
TraesCS2A02G306100.1	Up	10.39	FAS1 domain-containing protein	OS05G0163300 PROTEIN (PTHR32077:SF84)
TraesCS2A02G310100.1	Up	6.23	RING-type domain-containing protein	OS05G0163400 PROTEIN (PTHR22937:SF206)
TraesCS2A02G312600.1	Up	9.99	Arginyl-tRNA synthetase	ARGININE--TRNA LIGASE, CYTOPLASMIC (PTHR11956:SF5)
TraesCS2A02G313900.1	Up	8.9	Protein kinase domain-containing protein	RECEPTOR-LIKE PROTEIN KINASE FAMILY PROTEIN-RELATED (PTHR27003:SF89)
TraesCS2A02G314500.1	Up	9.77	Uncharacterized protein	OS05G0162200 PROTEIN (PTHR34121:SF4)
TraesCS2A02G314700.1	Up	9.22	GTP diphosphokinase	GTP DIPHOSPHOKINASE CRSH, CHLOROPLASTIC-RELATED (PTHR21262:SF12)
TraesCS2A02G316500.1	Up	6.83	Uncharacterized protein	E3 UBIQUITIN-PROTEIN TRANSFERASE MAEA (PTHR12170:SF2)
TraesCS2A02G318100.1	Up	7.71	Uncharacterized protein	6,7-DIMETHYL-8-RIBITYLLUMAZINE SYNTHASE (PTHR33052:SF26)
TraesCS2A02G320100.1	Up	9.01	Uncharacterized protein	OS05G0165500 PROTEIN (PTHR33257:SF51)
TraesCS2A02G320900.1	Up	10.33	RING-type domain-containing protein	RING/U-BOX SUPERFAMILY PROTEIN (PTHR15860:SF27)
TraesCS2A02G325500.1	Up	7.9	Autophagy-related protein 18a	OS05G0169200 PROTEIN (PTHR11227:SF64)
TraesCS2A02G326200.1	Up	6.47	RNA_pol_L_2 domain-containing protein	RNA_POL_L_2 DOMAIN-CONTAINING PROTEIN (PTHR13946:SF45)
TraesCS2A02G327000.3	Up	24.19	Uncharacterized protein	OS05G0217000 PROTEIN (PTHR33374:SF46)
TraesCS2A02G328600.1	Up	9.21	LRRNT_2 domain-containing protein	LRR RECEPTOR-LIKE SERINE/THREONINE-PROTEIN KINASE GSO1 (PTHR27000:SF444)
TraesCS2A02G330600.1	Up	7.94	Uncharacterized protein	OS05G0170800 PROTEIN (PTHR47191:SF2)
TraesCS2A02G333400.1	Up	8.49	mRNA cap guanine-N7 methyltransferase	MRNA CAP GUANINE-N7 METHYLTRANSFERASE (PTHR12189:SF2)
TraesCS2A02G334400.1	Up	5.63	VOC domain-containing protein	F18B13.24 PROTEIN (PTHR46142:SF3)
TraesCS2A02G337600.1	Up	9.23	Cellulose synthase	CELLULOSE SYNTHASE A CATALYTIC SUBUNIT 1 [UDP-FORMING] (PTHR13301:SF33)
TraesCS2A02G340100.1	Up	8	Uncharacterized protein	17.7 KDA LOW TEMPERATURE INDUCED PROTEIN (PTHR33790:SF2)
TraesCS2A02G341400.1	Up	6.77	Uncharacterized protein	OS05G0189200 PROTEIN (PTHR34198:SF23)
TraesCS2A02G341500.1	Up	9.26	Pre-mRNA-splicing factor 38	PRE-MRNA-SPLICING FACTOR 38B (PTHR23142:SF2)
TraesCS2A02G344300.1	Up	8.62	Uncharacterized protein	ACYL TRANSFERASE 7 (PTHR31147:SF3)
TraesCS2A02G344500.1	Up	9.05	Uncharacterized protein	GLYCOSYLTRANSFERASE (PTHR11926:SF744)
TraesCS2A02G344600.1	Up	8.21	Uncharacterized protein	RRNA N-GLYCOSIDASE (PTHR45639:SF25)
TraesCS2A02G346000.1	Up	2.73	Uncharacterized protein	EMBRYOGENESIS-LIKE PROTEIN (PTHR35706:SF1)
TraesCS2A02G346100.2	Up	8.46	DUF1664 domain-containing protein	OS05G0182700 PROTEIN (PTHR46667:SF6)
TraesCS2A02G349100.1	Up	9.25	Myb_DNA-bind_3 domain-containing protein	OS05G0182900 PROTEIN (PTHR47906:SF4)
TraesCS2A02G352600.1	Up	9.93	Non-specific serine/threonine protein kinase	AGC (CAMP-DEPENDENT, CGMP-DEPENDENT AND PROTEIN KINASE C) KINASE FAMILY PROTEIN (PTHR24356:SF332)
TraesCS2A02G353100.1	Up	2.92	VOC domain-containing protein	VOC DOMAIN-CONTAINING PROTEIN (PTHR21366:SF22)
TraesCS2A02G353800.1	Up	7.19	Malic enzyme	MALIC ENZYME (PTHR23406:SF66)
TraesCS2A02G355000.1	Up	9	Proteasome subunit beta	PROTEASOME SUBUNIT BETA-RELATED (PTHR11599:SF44)
TraesCS2A02G355200.1	Up	8.69	Phosphotransferase	HEXOKINASE-1 (PTHR19443:SF82)
TraesCS2A02G358100.1	Up	10.38	Derlin	DERLIN (PTHR11009:SF32)
TraesCS2A02G358900.2	Up	9.68	Non-specific serine/threonine protein kinase	SHAGGY-RELATED PROTEIN KINASE GSK2 (PTHR24057:SF74)
TraesCS2A02G359400.1	Up	3.59	Thioredoxin domain-containing protein	THIOREDOXIN-LIKE 2-2, CHLOROPLASTIC (PTHR43601:SF32)
TraesCS2A02G359500.1	Up	8.38	PRA1 family protein	PRA1 FAMILY PROTEIN (PTHR19317:SF10)
TraesCS2A02G367000.1	Up	8.1	Protein kinase domain-containing protein	OS05G0200500 PROTEIN (PTHR11909:SF445)
TraesCS2A02G371800.1	Up	8.9	Probable tRNA N6-adenosine threonylcarbamoyltransferase	TRNA N6-ADENOSINE THREONYLCARBAMOYLTRANSFERASE-RELATED (PTHR11735:SF14)
TraesCS2A02G372800.1	Up	9	LRRNT_2 domain-containing protein	EXTENSIN-LIKE PROTEIN (PTHR32093:SF86)
TraesCS2A02G373100.1	Up	6.82	Uncharacterized protein	60S RIBOSOMAL PROTEIN L11 (PTHR11994:SF8)
TraesCS2A02G373600.1	Up	8.79	Uncharacterized protein	ZINC TRANSPORTER 7 (PTHR11040:SF52)
TraesCS2A02G375700.1	Up	7.45	LEA_2 domain-containing protein	OS05G0199100 PROTEIN (PTHR31234:SF2)
TraesCS2A02G376000.1	Up	8.04	alpha-1,2-Mannosidase	ENDOPLASMIC RETICULUM MANNOSYL-OLIGOSACCHARIDE 1,2-ALPHA-MANNOSIDASE (PTHR11742:SF55)
TraesCS2A02G381200.1	Up	8.11	RING-type domain-containing protein	ZINC FINGER PROTEIN-LIKE 1 (PTHR12981:SF0)
TraesCS2A02G381700.1	Up	9.27	DNA helicase	DNA REPLICATION LICENSING FACTOR MCM6 (PTHR11630:SF43)
TraesCS2A02G384800.1	Up	7.47	BHLH domain-containing protein	OS05G0228400 PROTEIN (PTHR16223:SF136)
TraesCS2A02G386400.1	Up	5.96	Uncharacterized protein	OS05G0315200 PROTEIN (PTHR31016:SF12)
TraesCS2A02G387200.2	Up	9.34	Uncharacterized protein	OS05G0302300 PROTEIN (PTHR10694:SF140)
TraesCS2A02G389500.1	Up	7.88	Protein kinase domain-containing protein	PROLINE-RICH RECEPTOR-LIKE PROTEIN KINASE PERK1-RELATED (PTHR47982:SF35)
TraesCS2A02G389600.1	Up	6.04	PMR5N domain-containing protein	PROTEIN TRICHOME BIREFRINGENCE-LIKE 26 (PTHR32285:SF27)
TraesCS2A02G391600.1	Up	6.47	NFACT-R_1 domain-containing protein	COILED-COIL DOMAIN-CONTAINING PROTEIN 25 (PTHR13049:SF2)
TraesCS2A02G392400.1	Up	4.27	Uncharacterized protein	CALCIUM-BINDING PROTEIN CML23-RELATED (PTHR10891:SF794)
TraesCS2A02G393900.1	Up	6.14	ER membrane protein complex subunit 1	ER MEMBRANE PROTEIN COMPLEX SUBUNIT 1 (PTHR21573:SF0)
TraesCS2A02G395300.1	Up	7.02	Uncharacterized protein	RAB6-INTERACTING GOLGIN (PTHR35315:SF1)
TraesCS2A02G395400.1	Up	8.94	KAT8 regulatory NSL complex subunit 2	KAT8 REGULATORY NSL COMPLEX SUBUNIT 2 (PTHR13453:SF5)
TraesCS2A02G397300.1	Up	7.42	Procollagen-proline 4-dioxygenase	PROLYL 4-HYDROXYLASE SUBUNIT ALPHA-2 (PTHR10869:SF207)
TraesCS2A02G397700.2	Up	6.67	DNA_MISMATCH_REPAIR_2 domain-containing protein	DNA MISMATCH REPAIR PROTEIN MSH2 (PTHR11361:SF35)
TraesCS2A02G399300.1	Up	7.49	Uncharacterized protein	P-LOOP CONTAINING NUCLEOSIDE TRIPHOSPHATE HYDROLASES SUPERFAMILY PROTEIN (PTHR10887:SF525)
TraesCS2A02G399500.1	Up	9.59	Uncharacterized protein	ION CHANNEL POLLUX-LIKE 1-RELATED (PTHR31563:SF13)
TraesCS2A02G400100.1	Up	7.9	Uncharacterized protein	RAS-RELATED PROTEIN RAB2BV (PTHR47979:SF63)
TraesCS2A02G400900.1	Up	9.1	RING-type domain-containing protein	LP20373P (PTHR15860:SF0)
TraesCS2A02G401300.1	Up	7.02	NAB domain-containing protein	PROTEIN NETWORKED 1A (PTHR32258:SF6)
TraesCS2A02G401700.1	Up	7.61	Uncharacterized protein	TRANSLATION INITIATION FACTOR EIF-2B SUBUNIT BETA (PTHR45859:SF1)
TraesCS2A02G406700.1	Up	8.94	tRNA pseudouridine synthase	TRNA PSEUDOURIDINE SYNTHASE-LIKE 1 (PTHR11142:SF0)
TraesCS2A02G409800.1	Up	8.36	Endo/exonuclease/phosphatase domain-containing protein	POLY(A)-SPECIFIC RIBONUCLEASE (PTHR12121:SF34)
TraesCS2A02G413300.1	Up	6.33	Uncharacterized protein	TRANSCRIPTION FACTOR SPT20 HOMOLOG (PTHR13526:SF8)
TraesCS2A02G416300.1	Up	7.14	GOLD domain-containing protein	RETINAL-BINDING PROTEIN (PTHR47532:SF1)
TraesCS2A02G419900.1	Up	9.16	NAD(P)H dehydrogenase (quinone)	NAD(P)H DEHYDROGENASE (QUINONE) FQR1-LIKE 2-RELATED (PTHR30546:SF3)
TraesCS2A02G420200.1	Up	6.85	Uncharacterized protein	CORE-2/I-BRANCHING BETA-1,6-N-ACETYLGLUCOSAMINYLTRANSFERASE FAMILY PROTEIN (PTHR45719:SF4)
TraesCS2A02G420900.2	Up	8.1	HRDC domain-containing protein	EXOSOME COMPONENT 10 (PTHR12124:SF47)
TraesCS2A02G421400.1	Up	11.53	Protein kinase domain-containing protein	OS10G0442800 PROTEIN (PTHR45621:SF198)
TraesCS2A02G422900.1	Up	6.79	Glyco_hydro_18 domain-containing protein	2, PUTATIVE, EXPRESSED-RELATED (PTHR46476:SF13)
TraesCS2A02G423500.1	Up	2.37	Uncharacterized protein	TRANSLIN (PTHR10741:SF2)
TraesCS2A02G423700.1	Up	9.46	Gln-synt_C domain-containing protein	TYPE-1 GLUTAMINE SYNTHETASE 1 (PTHR43785:SF2)
TraesCS2A02G423900.1	Up	8	UBC core domain-containing protein	OS10G0447100 PROTEIN (PTHR24068:SF488)
TraesCS2A02G427000.1	Up	6.87	ARID domain-containing protein	DNA-BINDING DOMAIN-CONTAINING PROTEIN, PUTATIVE, EXPRESSED-RELATED (PTHR46410:SF17)
TraesCS2A02G432800.1	Up	6.06	Uncharacterized protein	RUBISCO ACCUMULATION FACTOR 1.2, CHLOROPLASTIC (PTHR35299:SF3)
TraesCS2A02G433500.1	Up	2.17	RING-type domain-containing protein	OS10G0445400 PROTEIN (PTHR15315:SF36)
TraesCS2A02G435000.1	Up	24.31	Uncharacterized protein	CHY ZINC FINGER FAMILY PROTEIN, EXPRESSED (PTHR21319:SF64)
TraesCS2A02G435500.1	Up	8.57	Uncharacterized protein	SUBFAMILY NOT NAMED (PTHR33065:SF179)
TraesCS2A02G437200.1	Up	8.83	Uncharacterized protein	SUBFAMILY NOT NAMED (PTHR33065:SF179)
TraesCS2A02G438400.1	Up	8.67	Uncharacterized protein	SUBFAMILY NOT NAMED (PTHR15241:SF383)
TraesCS2A02G438500.1	Up	6.76	Uncharacterized protein	THIOLASE 2, PEROXISOMAL, PUTATIVE, EXPRESSED-RELATED (PTHR43853:SF20)
TraesCS2A02G439500.1	Up	8.06	ATP-dependent helicase ATRX	HELICASE ARIP4 (PTHR45797:SF1)
TraesCS2A02G442400.2	Up	9.85	WD_REPEATS_REGION domain-containing protein	WD REPEAT-CONTAINING PROTEIN 70 (PTHR16017:SF0)
TraesCS2A02G443700.1	Up	6.92	Uncharacterized protein	WD REPEAT-CONTAINING PROTEIN WDS HOMOLOG (PTHR22838:SF23)
TraesCS2A02G444100.1	Up	9.65	Uncharacterized protein	OS10G0464800 PROTEIN (PTHR10579:SF132)
TraesCS2A02G444900.1	Up	8.93	DUF295 domain-containing protein	DUF295 DOMAIN-CONTAINING PROTEIN (PTHR33165:SF73)
TraesCS2A02G446500.1	Up	3.46	Uncharacterized protein	ZGC:112980 (PTHR33443:SF30)
TraesCS2A02G446900.2	Up	7.97	Uncharacterized protein
TraesCS2A02G449100.1	Up	4.47	Uncharacterized protein	SUBFAMILY NOT NAMED (PTHR33085:SF97)
TraesCS2A02G455800.1	Up	6.69	Uncharacterized protein	SUBFAMILY NOT NAMED (PTHR33085:SF97)
TraesCS2A02G456100.1	Up	4.69	Uncharacterized protein
TraesCS2A02G457600.3	Up	7.43	mRNA cap-binding protein	EUKARYOTIC TRANSLATION INITIATION FACTOR ISOFORM 4E-2 (PTHR11960:SF60)
TraesCS2A02G466700.3	Up	6.97	Cellulose synthase	CELLULOSE SYNTHASE A CATALYTIC SUBUNIT 4 [UDP-FORMING] (PTHR13301:SF91)
TraesCS2A02G467500.1	Up	4.89	Protein kinase domain-containing protein	LEUCINE RICH REPEAT FAMILY PROTEIN, EXPRESSED (PTHR27000:SF747)
TraesCS2A02G470800.1	Up	2.1	Uncharacterized protein	RNA-BINDING PROTEIN (PTHR15241:SF380)
TraesCS2A02G471500.1	Up	8.14	Aldehyde oxygenase (deformylating)	ALDEHYDE OXYGENASE (DEFORMYLATING) (PTHR11863:SF183)
TraesCS2A02G473800.1	Up	7.35	Non-lysosomal glucosylceramidase	NON-LYSOSOMAL GLUCOSYLCERAMIDASE (PTHR12654:SF0)
TraesCS2A02G480300.1	Up	3.67	Uncharacterized protein	UDP-GLUCOSE:GLYCOPROTEIN GLUCOSYLTRANSFERASE (PTHR11226:SF0)
TraesCS2A02G480900.1	Up	7.54	Formylglycinamide ribonucleotide amidotransferase	FORMYLGLYCINAMIDE RIBONUCLEOTIDE AMIDOTRANSFERASE (PTHR10099:SF8)
TraesCS2A02G481400.1	Up	8.21	Methyltransferase	METHYLTRANSFERASE PMT8-RELATED (PTHR10108:SF1120)
TraesCS2A02G487400.1	Up	8.28	Uncharacterized protein	MIP22305P (PTHR14095:SF0)
TraesCS2A02G489700.2	Up	9.26	Uncharacterized protein	VACUOLAR PROTEIN SORTING-ASSOCIATED PROTEIN 2 HOMOLOG 3 (PTHR10476:SF40)
TraesCS2A02G490500.1	Up	5.74	Long-chain-alcohol oxidase	OS10G0475100 PROTEIN (PTHR46056:SF2)
TraesCS2A02G491500.1	Up	7.65	Uncharacterized protein	TRANSMEMBRANE PROTEIN (PTHR36353:SF1)
TraesCS2A02G492100.1	Up	7.87	Cytokinin riboside 5'-monophosphate phosphoribohydrolase	LOG FAMILY PROTEIN YJL055W (PTHR31223:SF70)
TraesCS2A02G492800.1	Up	8.73	TPT domain-containing protein	MEMBRANE PROTEIN, PUTATIVE, EXPRESSED-RELATED (PTHR11132:SF283)
TraesCS2A02G492900.1	Up	8.34	Uncharacterized protein	HOMEOBOX-LEUCINE ZIPPER PROTEIN REVOLUTA (PTHR45950:SF10)
TraesCS2A02G494700.2	Up	8.23	Uncharacterized protein	28S RIBOSOMAL PROTEIN S29, MITOCHONDRIAL (PTHR12810:SF0)
TraesCS2A02G496200.1	Up	4.73	Coatomer subunit gamma	COATOMER SUBUNIT GAMMA-2 (PTHR10261:SF0)
TraesCS2A02G499800.1	Up	7.01	Uncharacterized protein	GENOME ASSEMBLY, CHROMOSOME: II (PTHR46128:SF327)
TraesCS2A02G500400.1	Up	6.71	DUF3506 domain-containing protein	PROTEIN EXECUTER 1, CHLOROPLASTIC (PTHR33917:SF3)
TraesCS2A02G502100.1	Up	6.75	Uncharacterized protein	EXPRESSED PROTEIN (PTHR33326:SF38)
TraesCS2A02G507900.1	Up	6.5	Uncharacterized protein	PREFOLDIN SUBUNIT 5 (PTHR12674:SF2)
TraesCS2A02G509600.1	Up	8.92	Uncharacterized protein	SUBFAMILY NOT NAMED (PTHR33098:SF44)
TraesCS2A02G511300.1	Up	9.01	Uncharacterized protein	MATH DOMAIN-CONTAINING PROTEIN (PTHR46162:SF53)
TraesCS2A02G511900.1	Up	6.83	BRO1 domain-containing protein	TYROSINE-PROTEIN PHOSPHATASE NON-RECEPTOR TYPE 23 (PTHR23030:SF30)
TraesCS2A02G512400.1	Up	2.18	Uncharacterized protein	EXPRESSED PROTEIN (PTHR31343:SF61)
TraesCS2A02G516200.2	Up	8.64	Uncharacterized protein	EAMA DOMAIN-CONTAINING PROTEIN (PTHR22911:SF76)
TraesCS2A02G517600.1	Up	7.4	Alpha-galactosidase	ALPHA-GALACTOSIDASE 2 (PTHR11452:SF33)
TraesCS2A02G518000.1	Up	7.84	Metallophos domain-containing protein	[ACYL-CARRIER-PROTEIN] PHOSPHODIESTERASE PPTH (PTHR36492:SF2)
TraesCS2A02G519600.1	Up	6.38	Uncharacterized protein	SUBFAMILY NOT NAMED (PTHR34935:SF2)
TraesCS2A02G520300.1	Up	7.78	G-patch domain-containing protein	G PATCH DOMAIN AND ANKYRIN REPEAT-CONTAINING PROTEIN 1 (PTHR20923:SF1)
TraesCS2A02G522400.1	Up	8.59	Ubiquitin	UBIQUITIN-NEDD8-LIKE PROTEIN RUB2 (PTHR10666:SF418)
TraesCS2A02G523400.2	Up	8.17	Uncharacterized protein	SUBFAMILY NOT NAMED (PTHR33321:SF26)
TraesCS2A02G523600.1	Up	8.43	Uncharacterized protein	EXPRESSED PROTEIN (PTHR31676:SF27)
TraesCS2A02G526700.1	Up	7.45	Carboxypeptidase	CARBOXYPEPTIDASE (PTHR11802:SF65)
TraesCS2A02G530900.1	Up	9.44	Uncharacterized protein	PROTEIN FB34, PUTATIVE, EXPRESSED-RELATED (PTHR31769:SF60)
TraesCS2A02G536200.1	Up	24.26	WAPL domain-containing protein	WINGS APART-LIKE PROTEIN HOMOLOG (PTHR22100:SF13)
TraesCS2A02G537900.2	Up	6.8	AB hydrolase-1 domain-containing protein	HYDROLASE, PUTATIVE, EXPRESSED-RELATED (PTHR43329:SF3)
TraesCS2A02G543000.1	Up	7.18	Uncharacterized protein	PROTEIN NEOXANTHIN-DEFICIENT 1 (PTHR35467:SF2)
TraesCS2A02G544000.1	Up	6.8	Uncharacterized protein	F10K1.8 PROTEIN (PTHR13479:SF65)
TraesCS2A02G544500.4	Up	10.11	C2H2-type domain-containing protein	ACYL-UDP-N-ACETYLGLUCOSAMINE O-ACYLTRANSFERASE (PTHR35497:SF1)
TraesCS2A02G546900.2	Up	9.56	Calcium uniporter protein	CALCIUM UNIPORTER PROTEIN 1, MITOCHONDRIAL (PTHR13462:SF31)
TraesCS2A02G552700.1	Up	7.97	Uncharacterized protein	OS11G0432600 PROTEIN (PTHR43899:SF32)
TraesCS2A02G554200.1	Up	3.63	AAI domain-containing protein	AAI DOMAIN-CONTAINING PROTEIN (PTHR33214:SF66)
TraesCS2A02G556900.1	Up	6.15	DUF1618 domain-containing protein	DUF1618 DOMAIN-CONTAINING PROTEIN (PTHR33074:SF14)
TraesCS2A02G562400.1	Up	8.8	Malic enzyme	NAD-DEPENDENT MALIC ENZYME 2, MITOCHONDRIAL (PTHR23406:SF73)
TraesCS2A02G567600.1	Up	9.21	Folylpolyglutamate synthase	FOLYLPOLYGLUTAMATE SYNTHASE (PTHR11136:SF6)
TraesCS2A02G568200.1	Up	9.3	F-box domain-containing protein	F-BOX DOMAIN CONTAINING PROTEIN, EXPRESSED (PTHR38926:SF13)
TraesCS2A02G571700.1	Up	8.73	Cytochrome b5 heme-binding domain-containing protein	MEMBRANE STEROID-BINDING PROTEIN 2 (PTHR10281:SF94)
TraesCS2A02G573400.1	Up	8.14	Peptidylprolyl isomerase	PEPTIDYL-PROLYL CIS-TRANS ISOMERASE PASTICCINO1 (PTHR10516:SF268)
TraesCS2A02G575500.1	Up	8.17	Uncharacterized protein	KETIMINE REDUCTASE MU-CRYSTALLIN (PTHR13812:SF19)
TraesCS2A02G576600.1	Up	10.08	Uncharacterized protein	SUBFAMILY NOT NAMED (PTHR11260:SF668)
TraesCS2A02G582300.1	Up	9.9	Uncharacterized protein	GLUTATHIONE S-TRANSFERASE U17 (PTHR11260:SF615)
TraesCS2A02G587000.1	Up	6.92	LysM domain-containing protein	EMBRYO SAC 1 (PTHR33648:SF39)
TraesCS2A02G590000.2	Up	6.83	Uncharacterized protein	ARM REPEAT SUPERFAMILY PROTEIN (PTHR46043:SF9)
TraesCS2A02G590600.1	Up	2.16	PCI domain-containing protein	PCI DOMAIN-CONTAINING PROTEIN (PTHR14145:SF4)
TraesCS2B02G012900.1	Up	7.86	PCI domain-containing protein	PCI DOMAIN-CONTAINING PROTEIN (PTHR14145:SF4)
TraesCS2B02G023400.1	Up	7.69	Uncharacterized protein	E3 UBIQUITIN-PROTEIN LIGASE XBAT33 (PTHR24128:SF35)
TraesCS2B02G027000.2	Up	7.01	HIT-type domain-containing protein	ZINC FINGER HIT DOMAIN-CONTAINING PROTEIN 2 (PTHR15555:SF0)
TraesCS2B02G028000.1	Up	3.03	Trehalase	TREHALASE (PTHR23403:SF1)
TraesCS2B02G028500.1	Up	4.83	Uncharacterized protein	F-BOX DOMAIN CONTAINING PROTEIN, EXPRESSED (PTHR36901:SF1)
TraesCS2B02G033000.1	Up	8.1	Uncharacterized protein	DUF791 DOMAIN PROTEIN (PTHR23516:SF25)
TraesCS2B02G035600.1	Up	8.76	Rab-GAP TBC domain-containing protein	OS10G0518100 PROTEIN (PTHR22957:SF650)
TraesCS2B02G037600.1	Up	5.58	Uncharacterized protein	GAMMA-CYSTATHIONASE (PTHR11808:SF80)
TraesCS2B02G043300.1	Up	8.08	DAGKc domain-containing protein	LD11247P-RELATED (PTHR12358:SF31)
TraesCS2B02G044000.1	Up	7.8	Tubulin-specific chaperone D	TUBULIN-SPECIFIC CHAPERONE D (PTHR12658:SF0)
TraesCS2B02G046000.1	Up	6.92	PMEI domain-containing protein	OS10G0508700 PROTEIN (PTHR31080:SF254)
TraesCS2B02G046800.1	Up	8.07	Uncharacterized protein	OS04G0539300 PROTEIN (PTHR24299:SF28)
TraesCS2B02G047100.2	Up	6.6	SH3 domain-containing protein	SH3 DOMAIN-CONTAINING PROTEIN 2 (PTHR14167:SF81)
TraesCS2B02G050300.1	Up	8.4	Uncharacterized protein	KINESIN-LIKE PROTEIN KIN-7D, MITOCHONDRIAL (PTHR47968:SF35)
TraesCS2B02G051300.1	Up	7.44	Uncharacterized protein	AQUAPORIN NIP5-1-RELATED (PTHR45724:SF11)
TraesCS2B02G054400.1	Up	5.41	Uncharacterized protein	SUBFAMILY NOT NAMED (PTHR24281:SF270)
TraesCS2B02G054900.1	Up	6.83	Uncharacterized protein	SI:DKEY-66I24.7 (PTHR21654:SF84)
TraesCS2B02G057300.1	Up	8.61	Electron transfer flavoprotein-ubiquinone oxidoreductase	ELECTRON TRANSFER FLAVOPROTEIN-UBIQUINONE OXIDOREDUCTASE, MITOCHONDRIAL (PTHR10617:SF107)
TraesCS2B02G058300.1	Up	7.97	RRM domain-containing protein	RRM DOMAIN-CONTAINING PROTEIN (PTHR13952:SF22)
TraesCS2B02G066000.2	Up	9.42	DUF641 domain-containing protein	EXPRESSED PROTEIN (PTHR31161:SF3)
TraesCS2B02G072400.1	Up	8.92	J domain-containing protein	CHAPERONE PROTEIN DNAJ 13 (PTHR44914:SF1)
TraesCS2B02G072700.1	Up	9.36	MSP domain-containing protein	MSP DOMAIN CONTAINING PROTEIN, EXPRESSED (PTHR10809:SF136)
TraesCS2B02G073200.1	Up	10.69	Uncharacterized protein	EXPRESSED PROTEIN (PTHR34576:SF5)
TraesCS2B02G075300.1	Up	2.68	PPPDE domain-containing protein	EXPRESSED PROTEIN (PTHR12378:SF79)
TraesCS2B02G076800.2	Up	6.95	Uncharacterized protein	PLANT INTRACELLULAR RAS-GROUP-RELATED LRR PROTEIN 5 (PTHR45752:SF15)
TraesCS2B02G078900.3	Up	8.88	Uncharacterized protein	3-HYDROXYISOBUTYRYL-COA HYDROLASE, MITOCHONDRIAL (PTHR43176:SF3)
TraesCS2B02G079100.1	Up	10.3	PfkB domain-containing protein	PFKB DOMAIN-CONTAINING PROTEIN (PTHR43085:SF1)
TraesCS2B02G079200.1	Up	6.88	BHLH domain-containing protein	TRANSCRIPTION FACTOR MYC4 (PTHR11514:SF43)
TraesCS2B02G082800.1	Up	7.42	J domain-containing protein	DNAJ HOMOLOG SUBFAMILY C MEMBER 13 (PTHR36983:SF2)
TraesCS2B02G083800.1	Up	9.71	Uncharacterized protein	HOMEOBOX-LEUCINE ZIPPER PROTEIN HDG5 (PTHR45654:SF11)
TraesCS2B02G086200.1	Up	6.09	Uncharacterized protein	PROTEIN SAMBA (PTHR37387:SF1)
TraesCS2B02G087400.1	Up	6.6	TPR_REGION domain-containing protein	TETRATRICOPEPTIDE REPEAT (TPR)-LIKE SUPERFAMILY PROTEIN (PTHR26312:SF123)
TraesCS2B02G094200.1	Up	7.74	Uncharacterized protein	TRANSMEMBRANE PROTEIN 199 (PTHR31394:SF1)
TraesCS2B02G094300.1	Up	6.88	Uncharacterized protein
TraesCS2B02G098400.1	Up	8.07	NERD domain-containing protein	SI:ZFOS-911D5.4 (PTHR35287:SF1)
TraesCS2B02G099500.1	Up	8.08	Epimerase domain-containing protein	NAD DEPENDENT EPIMERASE/DEHYDRATASE FAMILY PROTEIN, EXPRESSED (PTHR10366:SF623)
TraesCS2B02G103700.1	Up	7.04	Uncharacterized protein	OS10G0577800 PROTEIN (PTHR32263:SF10)
TraesCS2B02G104200.1	Up	11.16	Xyloglucan endotransglucosylase/hydrolase	XYLOGLUCAN ENDOTRANSGLUCOSYLASE/HYDROLASE (PTHR31062:SF41)
TraesCS2B02G104800.2	Up	8.77	Uncharacterized protein	PLASTIDAL GLYCOLATE/GLYCERATE TRANSLOCATOR 1, CHLOROPLASTIC (PTHR30249:SF0)
TraesCS2B02G105500.1	Up	7.18	MFS domain-containing protein	D-XYLOSE-PROTON SYMPORTER-LIKE 2 (PTHR48023:SF4)
TraesCS2B02G108200.1	Up	8.54	50S ribosomal protein L35	RIBOSOMAL PROTEIN L35 (PTHR36400:SF1)
TraesCS2B02G113500.1	Up	3.74	RING-type domain-containing protein	RING-TYPE DOMAIN-CONTAINING PROTEIN (PTHR12313:SF53)
TraesCS2B02G113900.1	Up	8.61	Uncharacterized protein	UREA ACTIVE TRANSPORTER (PTHR46154:SF4)
TraesCS2B02G118000.1	Up	7.64	ANK_REP_REGION domain-containing protein	ANK_REP_REGION DOMAIN-CONTAINING PROTEIN (PTHR24193:SF124)
TraesCS2B02G119600.1	Up	2.36	ATP-dependent Clp protease proteolytic subunit	ATP-DEPENDENT CLP PROTEASE PROTEOLYTIC SUBUNIT 4, CHLOROPLASTIC (PTHR10381:SF24)
TraesCS2B02G120700.1	Up	5.17	CASP-like protein	CASP-LIKE PROTEIN (PTHR11615:SF358)
TraesCS2B02G121600.1	Up	11.31	Uncharacterized protein	RING-TYPE DOMAIN-CONTAINING PROTEIN (PTHR45969:SF9)
TraesCS2B02G124100.1	Up	7.9	UBC core domain-containing protein	SUMO-CONJUGATING ENZYME SCE1 (PTHR24067:SF329)
TraesCS2B02G124800.1	Up	9	CAAD domain-containing protein	EXPRESSED PROTEIN (PTHR33222:SF6)
TraesCS2B02G129400.1	Up	6.66	MFS domain-containing protein	MONOSACCHARIDE-SENSING PROTEIN 3 (PTHR48021:SF51)
TraesCS2B02G131400.1	Up	8.29	Uncharacterized protein	EXPRESSED PROTEIN (PTHR33070:SF8)
TraesCS2B02G131800.2	Up	9.88	Str_synth domain-containing protein	ADIPOCYTE PLASMA MEMBRANE-ASSOCIATED PROTEIN (PTHR10426:SF88)
TraesCS2B02G133700.1	Up	8.09	Uncharacterized protein	GLUTATHIONE S-TRANSFERASE (PTHR43900:SF79)
TraesCS2B02G136000.1	Up	8.95	Methyltransferase	METHYLTRANSFERASE (PTHR44742:SF4)
TraesCS2B02G137900.1	Up	9.4	Magnesium transporter	MAGNESIUM TRANSPORTER MRS2-4-RELATED (PTHR13890:SF2)
TraesCS2B02G138600.1	Up	6.62	Uncharacterized protein	OS10G0545100 PROTEIN (PTHR35732:SF1)
TraesCS2B02G140700.1	Up	9.97	Uncharacterized protein	CYTOCHROME C-TYPE BIOGENESIS PROTEIN CCME HOMOLOG, MITOCHONDRIAL (PTHR34128:SF2)
TraesCS2B02G147400.1	Up	8.31	Uncharacterized protein	UPF0548 PROTEIN (PTHR34202:SF1)
TraesCS2B02G148300.1	Up	7.11	Uncharacterized protein	CAROTENE EPSILON-MONOOXYGENASE, CHLOROPLASTIC (PTHR24291:SF134)
TraesCS2B02G148900.1	Up	5.89	C2 NT-type domain-containing protein	OS10G0547000 PROTEIN (PTHR47270:SF12)
TraesCS2B02G149100.1	Up	8.61	Histone H4 variant TH011	HISTONE H4 (PTHR10484:SF0)
TraesCS2B02G150900.1	Up	2.44	AIG1-type G domain-containing protein	GTP-BINDING PROTEIN A (PTHR10903:SF135)
TraesCS2B02G152600.1	Up	3.53	Uncharacterized protein	EXPRESSED PROTEIN (PTHR47857:SF3)
TraesCS2B02G154400.1	Up	9.03	GRAS domain-containing protein	OS10G0551200 PROTEIN (PTHR31636:SF205)
TraesCS2B02G156100.1	Up	7.3	Exostosin domain-containing protein	XYLOGLUCAN GALACTOSYLTRANSFERASE GT19-RELATED (PTHR11062:SF58)
TraesCS2B02G157200.1	Up	7.01	Uncharacterized protein	EXPRESSED PROTEIN (PTHR31681:SF112)
TraesCS2B02G157600.1	Up	5.35	Uncharacterized protein	SUBFAMILY NOT NAMED (PTHR13162:SF11)
TraesCS2B02G158700.1	Up	7.71	NADH dehydrogenase [ubiquinone] 1 alpha subcomplex assembly factor 3	NADH DEHYDROGENASE [UBIQUINONE] 1 ALPHA SUBCOMPLEX ASSEMBLY FACTOR 3 (PTHR21192:SF2)
TraesCS2B02G159500.1	Up	6.96	Methyltransferase	METHYLTRANSFERASE PMT14-RELATED (PTHR10108:SF1104)
TraesCS2B02G167500.1	Up	9.26	Uncharacterized protein	PLECKSTRIN HOMOLOGY (PH) DOMAIN-CONTAINING PROTEIN (PTHR16166:SF137)
TraesCS2B02G167800.1	Up	8.47	zf-LSD1 domain-containing protein	METACASPASE-1 (PTHR48104:SF30)
TraesCS2B02G169300.1	Up	7.35	Casein kinase II subunit beta	CASEIN KINASE II SUBUNIT BETA (PTHR11740:SF5)
TraesCS2B02G171300.1	Up	5.48	Calcineurin B-like protein 1	CALCINEURIN B-LIKE PROTEIN 1 (PTHR23056:SF44)
TraesCS2B02G171400.1	Up	7.47	PRA1 family protein	PRA1 FAMILY PROTEIN (PTHR38519:SF5)
TraesCS2B02G174900.1	Up	6.77	Uncharacterized protein	SUBFAMILY NOT NAMED (PTHR48212:SF1)
TraesCS2B02G177000.1	Up	6.55	Uncharacterized protein	OS10G0563000 PROTEIN (PTHR11247:SF78)
TraesCS2B02G179800.1	Up	6.77	Lipase_3 domain-containing protein	PHOSPHOLIPASE A1-IBETA2, CHLOROPLASTIC (PTHR31403:SF2)
TraesCS2B02G181600.1	Up	2.24	HTH myb-type domain-containing protein	MYB-LIKE PROTEIN J (PTHR12374:SF28)
TraesCS2B02G184900.1	Up	9.12	Uncharacterized protein	DUAL SPECIFICITY PHOSPHATASE, CATALYTIC DOMAIN CONTAINING PROTEIN, EXPRESSED (PTHR46274:SF7)
TraesCS2B02G185100.1	Up	6.52	Uncharacterized protein	EXPRESSED PROTEIN (PTHR34059:SF1)
TraesCS2B02G187400.1	Up	9.28	Homeobox domain-containing protein	HOMEOBOX-LEUCINE ZIPPER PROTEIN HOX1 (PTHR45714:SF76)
TraesCS2B02G188500.1	Up	10.09	Uncharacterized protein	G2484-1 PROTEIN (PTHR31917:SF9)
TraesCS2B02G192100.1	Up	6.92	Uncharacterized protein	SUBFAMILY NOT NAMED (PTHR33207:SF75)
TraesCS2B02G193200.1	Up	8.65	Uncharacterized protein	EXPRESSED PROTEIN (PTHR34953:SF2)
TraesCS2B02G193700.1	Up	7.67	Uncharacterized protein	TOCOPHEROL CYCLASE, CHLOROPLASTIC (PTHR35309:SF2)
TraesCS2B02G197100.1	Up	8.43	Uncharacterized protein	OS05G0350700 PROTEIN (PTHR31115:SF13)
TraesCS2B02G199500.2	Up	6.92	J domain-containing protein	DNAJ DOMAIN CONTAINING PROTEIN, EXPRESSED (PTHR45098:SF1)
TraesCS2B02G199700.1	Up	9.27	Uncharacterized protein	CHLOROPHYLL SYNTHASE, CHLOROPLASTIC (PTHR42723:SF1)
TraesCS2B02G199800.1	Up	5.69	AMP deaminase	AMP DEAMINASE (PTHR11359:SF0)
TraesCS2B02G200100.1	Up	8.17	Uncharacterized protein	OS05G0355900 PROTEIN (PTHR34366:SF5)
TraesCS2B02G200900.1	Up	9.22	Uncharacterized protein	NICOTINAMIDE ADENINE DINUCLEOTIDE TRANSPORTER 1, CHLOROPLASTIC (PTHR45683:SF9)
TraesCS2B02G201800.1	Up	7.66	3'-5' exonuclease domain-containing protein	EXONUCLEASE 3'-5' DOMAIN-CONTAINING PROTEIN 2 (PTHR13620:SF104)
TraesCS2B02G204100.1	Up	10.79	PlsC domain-containing protein	LYSOPHOSPHOLIPID ACYLTRANSFERASE LPEAT1 (PTHR23063:SF54)
TraesCS2B02G204200.1	Up	7.79	Uncharacterized protein	PROTEIN DEHYDRATION-INDUCED 19-RELATED (PTHR31875:SF26)
TraesCS2B02G207400.1	Up	8.91	Uncharacterized protein	BINDING PROTEIN (PTHR33702:SF27)
TraesCS2B02G212100.1	Up	23.73	Protein-serine/threonine phosphatase	PROTEIN-SERINE/THREONINE PHOSPHATASE (PTHR47992:SF146)
TraesCS2B02G212300.1	Up	8.03	Protein-serine/threonine phosphatase	PROTEIN PHOSPHATASE 2C 34-RELATED (PTHR47992:SF48)
TraesCS2B02G213900.1	Up	8.71	RING-type E3 ubiquitin transferase	RING-TYPE E3 UBIQUITIN TRANSFERASE (PTHR45676:SF29)
TraesCS2B02G214300.1	Up	10.42	AP2/EREBP-like protein	ETHYLENE-RESPONSIVE TRANSCRIPTION FACTOR RAP2-3 (PTHR31190:SF142)
TraesCS2B02G216500.1	Up	8.17	Uncharacterized protein	OS05G0362300 PROTEIN (PTHR31676:SF76)
TraesCS2B02G216600.1	Up	4.21	Hydrolase_4 domain-containing protein	ALPHA/BETA-HYDROLASES SUPERFAMILY PROTEIN (PTHR11614:SF88)
TraesCS2B02G220900.1	Up	5.97	Uncharacterized protein	SPLICING FACTOR, ARGININE/SERINE-RICH 1 (PTHR23147:SF76)
TraesCS2B02G221600.1	Up	9.93	Uncharacterized protein	F21O3.15 PROTEIN (PTHR36031:SF1)
TraesCS2B02G222700.1	Up	6.26	Histone H2B	HISTONE H2B (PTHR23428:SF268)
TraesCS2B02G223000.1	Up	9.55	Nucleolar protein 16	NUCLEOLAR PROTEIN 16 (PTHR13243:SF1)
TraesCS2B02G223300.1	Up	7.91	Histone H3.2	HISTONE H3.2 (PTHR11426:SF209)
TraesCS2B02G223600.1	Up	8.16	Uncharacterized protein	NRR REPRESSOR HOMOLOG 3 (PTHR33669:SF4)
TraesCS2B02G226900.1	Up	7.83	F-box domain-containing protein	F-BOX ONLY PROTEIN 4 (PTHR16008:SF4)
TraesCS2B02G229800.1	Up	9.03	Uncharacterized protein
TraesCS2B02G229900.2	Up	9.31	Uncharacterized protein	DNA-DIRECTED RNA POLYMERASES I, II, AND III SUBUNIT RPABC4 (PTHR12056:SF2)
TraesCS2B02G230800.1	Up	7.83	Uncharacterized protein	OS07G0419800 PROTEIN (PTHR31197:SF7)
TraesCS2B02G231900.1	Up	9.59	Diacylglycerol kinase	DIACYLGLYCEROL KINASE EPSILON (PTHR11255:SF54)
TraesCS2B02G232100.1	Up	8.94	Uncharacterized protein	N-ACETYLTRANSFERASE (PTHR23196:SF8)
TraesCS2B02G234400.1	Up	5.99	Acyl carrier protein	ACYL CARRIER PROTEIN (PTHR20863:SF73)
TraesCS2B02G235900.1	Up	8.93	Signal peptidase I	SIGNAL PEPTIDASE COMPLEX CATALYTIC SUBUNIT SEC11 (PTHR10806:SF6)
TraesCS2B02G236700.1	Up	2.33	Conserved oligomeric Golgi complex subunit 5	CONSERVED OLIGOMERIC GOLGI COMPLEX SUBUNIT 5 (PTHR13228:SF3)
TraesCS2B02G238500.2	Up	8.26	Uncharacterized protein	CALCIUM-BINDING PROTEIN CML15-RELATED (PTHR10891:SF635)
TraesCS2B02G240100.2	Up	8.39	Uncharacterized protein	CYTOCHROME C OXIDASE SUBUNIT (PTHR35482:SF1)
TraesCS2B02G242500.1	Up	9.57	Uncharacterized protein	OS05G0382500 PROTEIN (PTHR24296:SF81)
TraesCS2B02G243700.2	Up	6.79	Receptor-like serine/threonine-protein kinase	RECEPTOR-LIKE SERINE/THREONINE-PROTEIN KINASE (PTHR32444:SF115)
TraesCS2B02G245100.1	Up	8.58	Uncharacterized protein	ANNEXIN D4 (PTHR10502:SF196)
TraesCS2B02G246600.1	Up	10.03	Annexin	ANNEXIN D3 (PTHR10502:SF99)
TraesCS2B02G246800.1	Up	9.21	Protein kinase domain-containing protein	PROTEIN KINASE DOMAIN-CONTAINING PROTEIN (PTHR48010:SF50)
TraesCS2B02G248900.1	Up	10.2	Uncharacterized protein	REGULATOR OF CHROMOSOME CONDENSATION (RCC1) FAMILY WITH FYVE ZINC FINGER DOMAIN-CONTAINING PROTEIN (PTHR22870:SF437)
TraesCS2B02G249100.1	Up	8.33	Uncharacterized protein	FOLATE-BIOPTERIN TRANSPORTER 7-RELATED (PTHR31585:SF2)
TraesCS2B02G250300.1	Up	8.23	Endo/exonuclease/phosphatase domain-containing protein	ENDO/EXONUCLEASE/PHOSPHATASE DOMAIN-CONTAINING PROTEIN (PTHR12121:SF68)
TraesCS2B02G250700.5	Up	9.22	Protein kinase domain-containing protein	PROTEIN KINASE DOMAIN-CONTAINING PROTEIN (PTHR24056:SF559)
TraesCS2B02G252900.1	Up	7.66	Uncharacterized protein	SUBFAMILY NOT NAMED (PTHR33155:SF54)
TraesCS2B02G253500.2	Up	7.91	Uncharacterized protein	SUBFAMILY NOT NAMED (PTHR31362:SF14)
TraesCS2B02G255900.2	Up	3.19	Uncharacterized protein	MANNOSYLGLYCOPROTEIN ENDO-BETA-MANNOSIDASE (PTHR43536:SF1)
TraesCS2B02G256300.1	Up	7.15	RING-type E3 ubiquitin transferase	E3 UBIQUITIN-PROTEIN LIGASE KEG (PTHR46960:SF1)
TraesCS2B02G256800.1	Up	7.45	Decapping nuclease	DECAPPING AND EXORIBONUCLEASE PROTEIN (PTHR12395:SF9)
TraesCS2B02G259200.1	Up	8.78	[RNA-polymerase]-subunit kinase	CYCLIN-DEPENDENT KINASE 7 (PTHR24056:SF0)
TraesCS2B02G259800.1	Up	5.45	Malectin_like domain-containing protein	OS05G0393100 PROTEIN (PTHR45631:SF3)
TraesCS2B02G261200.1	Up	3.37	Uncharacterized protein	METAL TRANSPORTER CNNM-5 (PTHR12064:SF97)
TraesCS2B02G262300.1	Up	2.22	Uncharacterized protein	CYTOCHROME P450 FAMILY PROTEIN (PTHR35124:SF1)
TraesCS2B02G262400.1	Up	11.01	Uncharacterized protein	OS05G0397300 PROTEIN (PTHR34956:SF2)
TraesCS2B02G266000.1	Up	7.26	DLH domain-containing protein	DLH DOMAIN-CONTAINING PROTEIN (PTHR17630:SF99)
TraesCS2B02G266400.1	Up	24.49	Chitinase	CHITINASE 2 (PTHR22595:SF140)
TraesCS2B02G266700.1	Up	8.94	Uncharacterized protein	F3E22.8 PROTEIN (PTHR36751:SF1)
TraesCS2B02G266900.1	Up	6.33	Uncharacterized protein	DNA-DIRECTED RNA POLYMERASE II SUBUNIT RPB7 (PTHR12709:SF4)
TraesCS2B02G270500.1	Up	9.27	1-(5-phosphoribosyl)-5-[(5-phosphoribosylamino)methylideneamino] imidazole-4-carboxamide isomerase, chloroplastic	1-(5-PHOSPHORIBOSYL)-5-[(5-PHOSPHORIBOSYLAMINO)METHYLIDENEAMINO] IMIDAZOLE-4-CARBOXAMIDE ISOMERASE (PTHR43090:SF2)
TraesCS2B02G270600.1	Up	7.45	DUF4220 domain-containing protein	OS01G0953100 PROTEIN (PTHR31325:SF123)
TraesCS2B02G270800.1	Up	2.29	NAD(P)H dehydrogenase subunit H	NAD(P)H DEHYDROGENASE SUBUNIT H (PTHR11993:SF47)
TraesCS2B02G271300.1	Up	10.71	Peptidase A1 domain-containing protein	ASPARTIC PROTEINASE GIP1-RELATED (PTHR47965:SF6)
TraesCS2B02G272300.1	Up	2.35	Uncharacterized protein	OS05G0403600 PROTEIN (PTHR13068:SF93)
TraesCS2B02G273100.1	Up	6.52	LEC14B homolog	DDB1- AND CUL4-ASSOCIATED FACTOR 11 (PTHR19847:SF7)
TraesCS2B02G274300.1	Up	10.07	LRRNT_2 domain-containing protein	LEUCINE-RICH REPEAT (LRR) FAMILY PROTEIN (PTHR48009:SF4)
TraesCS2B02G276200.1	Up	7.59	Uncharacterized protein	WAT1-RELATED PROTEIN-RELATED (PTHR47383:SF3)
TraesCS2B02G277000.1	Up	7.84	Uncharacterized protein	CYTOCHROME P450 FAMILY-RELATED (PTHR24282:SF211)
TraesCS2B02G277300.1	Up	3.25	Pyruvate, phosphate dikinase	ZINC FINGER PROTEIN CONSTANS-LIKE 5 (PTHR31319:SF61)
TraesCS2B02G277600.1	Up	8.24	Peptide-methionine (R)-S-oxide reductase	PEPTIDE METHIONINE SULFOXIDE REDUCTASE 2 (PTHR46081:SF8)
TraesCS2B02G278200.1	Up	6.59	Uncharacterized protein	TRANSCRIPTION TERMINATION FACTOR MTERF4, CHLOROPLASTIC (PTHR13068:SF109)
TraesCS2B02G278500.1	Up	8.23	SBP-type domain-containing protein	SQUAMOSA PROMOTER-BINDING-LIKE PROTEIN 7 (PTHR31251:SF108)
TraesCS2B02G281600.2	Up	6.63	Uncharacterized protein	ALPHA/BETA-HYDROLASES SUPERFAMILY PROTEIN (PTHR34043:SF3)
TraesCS2B02G285600.1	Up	7.91	RING-type domain-containing protein	OS05G0408800 PROTEIN (PTHR22765:SF343)
TraesCS2B02G286100.1	Up	8.62	WPP domain-containing protein	RAN GTPASE-ACTIVATING PROTEIN 1 (PTHR46761:SF2)
TraesCS2B02G286300.1	Up	5.74	Uncharacterized protein	65-KDA MICROTUBULE-ASSOCIATED PROTEIN 5 (PTHR19321:SF4)
TraesCS2B02G287500.1	Up	7.9	Abhydrolase_3 domain-containing protein	CELL DEATH ASSOCIATED PROTEIN (PTHR23024:SF135)
TraesCS2B02G290100.2	Up	8.17	AAA domain-containing protein	OS12G0639500 PROTEIN (PTHR23070:SF195)
TraesCS2B02G290500.1	Up	6.37	Uncharacterized protein	ALPHA-1,3-ARABINOSYLTRANSFERASE XAT3 (PTHR20961:SF97)
TraesCS2B02G291000.1	Up	9.21	Uncharacterized protein	NITRITE TRANSPORTER (PTHR11654:SF393)
TraesCS2B02G291200.1	Up	8.05	Abhydrolase_3 domain-containing protein	CELL DEATH ASSOCIATED PROTEIN (PTHR23024:SF135)
TraesCS2B02G291600.1	Up	9.53	Uncharacterized protein	OS05G0410900 PROTEIN (PTHR11654:SF196)
TraesCS2B02G292100.1	Up	9.32	Uncharacterized protein	UBIQUITIN FUSION DEGRADATION UFD1 FAMILY PROTEIN (PTHR12555:SF27)
TraesCS2B02G297800.1	Up	9.19	Isopentenyl-diphosphate Delta-isomerase	ISOPENTENYL-DIPHOSPHATE DELTA-ISOMERASE (PTHR10885:SF0)
TraesCS2B02G298200.2	Up	7.71	Uncharacterized protein	OS05G0337400 PROTEIN (PTHR35756:SF1)
TraesCS2B02G299100.1	Up	8.56	Beta-hexosaminidase	BETA-HEXOSAMINIDASE (PTHR22600:SF55)
TraesCS2B02G299300.1	Up	5.14	RPN13_C domain-containing protein	PROTEASOMAL UBIQUITIN RECEPTOR ADRM1 (PTHR12225:SF0)
TraesCS2B02G299800.1	Up	8.26	DNA topoisomerase 2	DNA TOPOISOMERASE 2 (PTHR10169:SF38)
TraesCS2B02G300000.1	Up	8.18	Guanosine nucleotide diphosphate dissociation inhibitor	GUANOSINE NUCLEOTIDE DIPHOSPHATE DISSOCIATION INHIBITOR (PTHR11787:SF18)
TraesCS2B02G300900.1	Up	8.53	PHD-type domain-containing protein	PHD FINGER PROTEIN ALFIN-LIKE 5 (PTHR12321:SF165)
TraesCS2B02G302400.2	Up	9.93	KH domain-containing protein	QUAKING RELATED 54B, ISOFORM E (PTHR11208:SF109)
TraesCS2B02G304000.1	Up	7.2	Uncharacterized protein	TRANSMEMBRANE PROTEIN (PTHR33780:SF10)
TraesCS2B02G306800.1	Up	9.78	Uncharacterized protein	TRANSPORTER, PUTATIVE (DUF179)-RELATED (PTHR31984:SF11)
TraesCS2B02G307300.1	Up	7.17	NAC domain-containing protein	NAC DOMAIN-CONTAINING PROTEIN 2 (PTHR31719:SF183)
TraesCS2B02G308600.3	Up	7.14	Uncharacterized protein	MADS-BOX TRANSCRIPTION FACTOR 4 (PTHR48019:SF11)
TraesCS2B02G308900.1	Up	4.86	Probable magnesium transporter	MAGNESIUM TRANSPORTER-RELATED (PTHR12570:SF91)
TraesCS2B02G309000.1	Up	9.12	Uncharacterized protein	F-BOX PROTEIN SKP2A (PTHR13318:SF258)
TraesCS2B02G309400.2	Up	10.76	BOWMAN_BIRK domain-containing protein	BOWMAN_BIRK DOMAIN-CONTAINING PROTEIN (PTHR37378:SF8)
TraesCS2B02G310200.1	Up	8.12	Phospholipase A1	PHOSPHOLIPASE A1-II 4 (PTHR31828:SF39)
TraesCS2B02G311100.1	Up	8.01	Phospholipase A1	PHOSPHOLIPASE A1-II 4 (PTHR31828:SF39)
TraesCS2B02G311500.1	Up	5.74	PB1 domain-containing protein	OS05G0427100 PROTEIN (PTHR31066:SF91)
TraesCS2B02G312500.1	Up	8.86	RRM domain-containing protein	RNA-BINDING MOTIF PROTEIN 11-RELATED (PTHR13798:SF11)
TraesCS2B02G313500.1	Up	4.75	Uncharacterized protein	POTASSIUM CHANNEL AKT2/3 (PTHR45743:SF21)
TraesCS2B02G313900.1	Up	7.51	NmrA domain-containing protein	ISOFLAVONE REDUCTASE HOMOLOG IRL (PTHR43349:SF1)
TraesCS2B02G314200.1	Up	4.07	Uncharacterized protein	C2 CALCIUM/LIPID-BINDING PLANT PHOSPHORIBOSYLTRANSFERASE FAMILY PROTEIN (PTHR31425:SF22)
TraesCS2B02G315100.1	Up	5.48	Uncharacterized protein	MYB TRANSCRIPTION FACTOR (PTHR47999:SF82)
TraesCS2B02G315600.2	Up	9.24	Uncharacterized protein	PROTEIN PSK SIMULATOR 1 (PTHR31730:SF32)
TraesCS2B02G317300.1	Up	8.85	G domain-containing protein	DAR GTPASE 3, CHLOROPLASTIC (PTHR45782:SF5)
TraesCS2B02G317600.1	Up	8.85	Aminotran_1_2 domain-containing protein	GLUTAMATE-OXALOACETATE TRANSAMINASE5 (PTHR43795:SF64)
TraesCS2B02G321200.1	Up	9.38	Hydrolase_4 domain-containing protein	OS05G0432600 PROTEIN (PTHR10794:SF57)
TraesCS2B02G322400.1	Up	9.23	Inhibitor I9 domain-containing protein	PROTEINASE INHIBITOR, PROPEPTIDE (PTHR48222:SF4)
TraesCS2B02G322900.1	Up	9.96	Protein kinase domain-containing protein	SERINE/THREONINE-PROTEIN KINASE SRK2A (PTHR24343:SF431)
TraesCS2B02G324700.1	Up	4.01	Uncharacterized protein	SUBFAMILY NOT NAMED (PTHR31769:SF19)
TraesCS2B02G324900.1	Up	7.07	Uncharacterized protein	OS01G0868900 PROTEIN (PTHR10795:SF585)
TraesCS2B02G325800.1	Up	7.23	S-acyltransferase	PALMITOYLTRANSFERASE APP (PTHR22883:SF43)
TraesCS2B02G326300.2	Up	6.22	AP2/ERF domain-containing protein	ETHYLENE-RESPONSIVE TRANSCRIPTION FACTOR ABR1 (PTHR31190:SF324)
TraesCS2B02G327100.1	Up	6.98	Uncharacterized protein	OS05G0437200 PROTEIN (PTHR31876:SF3)
TraesCS2B02G327300.4	Up	9.14	Uncharacterized protein	TUBBY-LIKE F-BOX PROTEIN 8 (PTHR16517:SF149)
TraesCS2B02G329600.1	Up	8.63	Inorganic diphosphatase	INORGANIC DIPHOSPHATASE (PTHR10286:SF77)
TraesCS2B02G333400.1	Up	8.65	D-fructose-1,6-bisphosphate 1-phosphohydrolase	D-FRUCTOSE-1,6-BISPHOSPHATE 1-PHOSPHOHYDROLASE (PTHR11556:SF43)
TraesCS2B02G334500.1	Up	9.69	LRAT domain-containing protein	PROTEIN LEAD-SENSITIVE 1 (PTHR46137:SF4)
TraesCS2B02G336300.1	Up	7.63	Uncharacterized protein	OS05G0443300 PROTEIN (PTHR13803:SF17)
TraesCS2B02G336800.1	Up	8.69	Uncharacterized protein	SUBFAMILY NOT NAMED (PTHR14233:SF21)
TraesCS2B02G338400.1	Up	8.89	Uncharacterized protein	OS05G0445100 PROTEIN (PTHR24296:SF30)
TraesCS2B02G339700.2	Up	7.5	Uncharacterized protein	OS05G0446900 PROTEIN (PTHR43447:SF22)
TraesCS2B02G340400.1	Up	7.73	PH domain-containing protein	SI:CH73-111K22.3 (PTHR22902:SF27)
TraesCS2B02G340500.2	Up	8.06	TPR_REGION domain-containing protein	OS05G0447700 PROTEIN (PTHR26312:SF190)
TraesCS2B02G341200.1	Up	6.63	Uncharacterized protein	OS05G0449200 PROTEIN (PTHR31896:SF41)
TraesCS2B02G342200.1	Up	2.18	Uncharacterized protein	UPF0503 PROTEIN CHLOROPLASTIC (PTHR31659:SF35)
TraesCS2B02G345300.1	Up	9.7	O-fucosyltransferase family protein	O-FUCOSYLTRANSFERASE FAMILY PROTEIN (PTHR31741:SF20)
TraesCS2B02G346300.1	Up	8.08	Uncharacterized protein	SUBFAMILY NOT NAMED (PTHR33356:SF12)
TraesCS2B02G346500.1	Up	8.8	Uncharacterized protein	PROTEIN GUCD1 (PTHR31400:SF1)
TraesCS2B02G346900.1	Up	9.45	Usp domain-containing protein	OS05G0453700 PROTEIN (PTHR46100:SF2)
TraesCS2B02G347600.1	Up	6.68	PRA1 family protein	PRA1 FAMILY PROTEIN (PTHR12859:SF6)
TraesCS2B02G347900.2	Up	7.82	UMP pyrophosphorylase	URACIL PHOSPHORIBOSYLTRANSFERASE 2 (PTHR10285:SF135)
TraesCS2B02G352200.1	Up	8.16	Protein YIP	PROTEIN YIP (PTHR12822:SF5)
TraesCS2B02G352300.1	Up	10.12	Aldo_ket_red domain-containing protein	OS05G0456300 PROTEIN (PTHR11732:SF517)
TraesCS2B02G356700.2	Up	8.69	CASP-like protein	CASP-LIKE PROTEIN 5B2 (PTHR32021:SF41)
TraesCS2B02G357400.1	Up	8.29	PlsC domain-containing protein	GLYCEROL-3-PHOSPHATE ACYLTRANSFERASE 7 (PTHR15486:SF54)
TraesCS2B02G358100.1	Up	8	S-acyltransferase	S-ACYLTRANSFERASE (PTHR22883:SF267)
TraesCS2B02G359500.1	Up	8.62	HMA domain-containing protein	OS08G0405700 PROTEIN (PTHR46119:SF8)
TraesCS2B02G360500.1	Up	9.02	Laccase	LACCASE-12 (PTHR11709:SF383)
TraesCS2B02G361800.1	Up	7.67	Uncharacterized protein	OS08G0111500 PROTEIN (PTHR31896:SF9)
TraesCS2B02G364600.1	Up	8.43	DUF295 domain-containing protein	DUF295 DOMAIN-CONTAINING PROTEIN (PTHR33110:SF64)
TraesCS2B02G365700.1	Up	11.21	Uncharacterized protein	OS05G0462500 PROTEIN (PTHR21229:SF54)
TraesCS2B02G366900.1	Up	9.33	PCI domain-containing protein	OS05G0462600 PROTEIN (PTHR12436:SF33)
TraesCS2B02G367100.1	Up	8.9	CCAAT-binding transcription factor family protein	NUCLEAR TRANSCRIPTION FACTOR Y SUBUNIT B-10 (PTHR11064:SF171)
TraesCS2B02G367200.1	Up	9.86	GPN-loop GTPase 3	GPN-LOOP GTPASE 3 (PTHR21231:SF7)
TraesCS2B02G368000.2	Up	8.79	Uncharacterized protein
TraesCS2B02G370300.1	Up	9.39	Uncharacterized protein	COILED-COIL DOMAIN-CONTAINING PROTEIN 115 (PTHR31996:SF2)
TraesCS2B02G371000.1	Up	3.14	Uncharacterized protein
TraesCS2B02G372100.1	Up	10.82	Phytocyanin domain-containing protein	PHYTOCYANIN DOMAIN-CONTAINING PROTEIN (PTHR33021:SF473)
TraesCS2B02G372500.1	Up	8.51	Aminotran_1_2 domain-containing protein	NICOTIANAMINE AMINOTRANSFERASE 1 (PTHR45744:SF5)
TraesCS2B02G376100.1	Up	8.53	Histone H4 variant TH011	HISTONE H4 (PTHR10484:SF0)
TraesCS2B02G376300.1	Up	8.74	Histone H4 variant TH011	HISTONE H4 (PTHR10484:SF0)
TraesCS2B02G377000.3	Up	3.28	Uncharacterized protein	PEPTIDE METHIONINE SULFOXIDE REDUCTASE MRSB-RELATED (PTHR33674:SF8)
TraesCS2B02G377500.1	Up	8.94	Protein kinase domain-containing protein	PROTEIN KINASE SUPERFAMILY PROTEIN (PTHR24058:SF63)
TraesCS2B02G380800.1	Up	6.81	Uncharacterized protein	CALCIUM-DEPENDENT PROTEIN KINASE 13 (PTHR24349:SF194)
TraesCS2B02G383200.1	Up	11.02	Uncharacterized protein	UTP--GLUCOSE-1-PHOSPHATE URIDYLYLTRANSFERASE 3, CHLOROPLASTIC (PTHR11952:SF14)
TraesCS2B02G383700.1	Up	8.28	Uncharacterized protein	PEBP (PHOSPHATIDYLETHANOLAMINE-BINDING PROTEIN) FAMILY PROTEIN (PTHR30289:SF1)
TraesCS2B02G384300.1	Up	6.88	Protein kinase domain-containing protein	OS05G0471000 PROTEIN (PTHR46084:SF4)
TraesCS2B02G385400.1	Up	3.34	Uncharacterized protein	GENOME ASSEMBLY, CHROMOSOME: II (PTHR33110:SF83)
TraesCS2B02G386700.1	Up	9.1	ALOG domain-containing protein	PROTEIN G1-LIKE8 (PTHR31165:SF18)
TraesCS2B02G391600.1	Up	9.27	Methyltransferase	METHYLTRANSFERASE PMT22-RELATED (PTHR10108:SF887)
TraesCS2B02G392500.1	Up	7.5	Uncharacterized protein	ZINC TRANSPORTER 5 (PTHR11040:SF67)
TraesCS2B02G392700.1	Up	8.92	Exocyst subunit Exo70 family protein	EXOCYST SUBUNIT EXO70 FAMILY PROTEIN (PTHR12542:SF167)
TraesCS2B02G392900.1	Up	5.92	PRA1 family protein	PRA1 FAMILY PROTEIN (PTHR19317:SF89)
TraesCS2B02G396700.2	Up	24.51	Cofac_haem_bdg domain-containing protein	PROTEIN RETICULATA-RELATED 6 CHLOROPLASTIC (PTHR31620:SF6)
TraesCS2B02G399000.1	Up	6.46	Uncharacterized protein	OS01G0590200 PROTEIN (PTHR33065:SF117)
TraesCS2B02G399600.1	Up	8.63	Uncharacterized protein	OS05G0474800 PROTEIN (PTHR31221:SF174)
TraesCS2B02G401400.1	Up	8.7	Uncharacterized protein	PLAC8 FAMILY PROTEIN (PTHR31045:SF30)
TraesCS2B02G409900.1	Up	8.15	Uncharacterized protein	PROTEIN MAINTENANCE OF PSII UNDER HIGH LIGHT 1 (PTHR35753:SF2)
TraesCS2B02G410200.2	Up	8.54	Uncharacterized protein	OS05G0475300 PROTEIN (PTHR45898:SF6)
TraesCS2B02G410600.1	Up	8.74	DNA helicase	DNA REPLICATION LICENSING FACTOR MCM3 (PTHR11630:SF46)
TraesCS2B02G411000.1	Up	9.98	RING-type E3 ubiquitin transferase	RING-TYPE E3 UBIQUITIN TRANSFERASE (PTHR23315:SF274)
TraesCS2B02G411600.1	Up	7.81	RING-type domain-containing protein	OS05G0478000 PROTEIN (PTHR45798:SF37)
TraesCS2B02G414500.1	Up	8.75	Glycosyltransferase	GLYCOSYLTRANSFERASE (PTHR48044:SF50)
TraesCS2B02G415000.1	Up	4.91	Uncharacterized protein	OS05G0220500 PROTEIN (PTHR33781:SF2)
TraesCS2B02G417300.1	Up	8.79	KH domain-containing protein	OS05G0481500 PROTEIN (PTHR11208:SF55)
TraesCS2B02G418000.1	Up	8.87	Uncharacterized protein	PROTEIN LURP-ONE-RELATED 8 (PTHR31087:SF22)
TraesCS2B02G418100.1	Up	9.74	Protein kinase domain-containing protein	LEUCINE-RICH REPEAT RECEPTOR-LIKE PROTEIN KINASE FAMILY PROTEIN-RELATED (PTHR48006:SF8)
TraesCS2B02G418200.1	Up	3.66	Uncharacterized protein	GENOME ASSEMBLY, CHROMOSOME: II (PTHR46128:SF285)
TraesCS2B02G418300.1	Up	8.83	Exostosin domain-containing protein	EXOSTOSIN DOMAIN-CONTAINING PROTEIN (PTHR11062:SF248)
TraesCS2B02G419700.1	Up	8.96	Uncharacterized protein	OS11G0600600 PROTEIN (PTHR33474:SF16)
TraesCS2B02G421000.2	Up	10.21	HTH myb-type domain-containing protein	OS05G0488600 PROTEIN (PTHR31499:SF24)
TraesCS2B02G421400.1	Up	6.74	RING-type E3 ubiquitin transferase	E3 UBIQUITIN-PROTEIN LIGASE SIRP1 (PTHR22765:SF262)
TraesCS2B02G422200.1	Up	8.98	NADH-cytochrome b5 reductase	NADH-CYTOCHROME B5 REDUCTASE-LIKE (PTHR19370:SF184)
TraesCS2B02G424300.1	Up	8.72	Chlorophyll a-b binding protein, chloroplastic	CHLOROPHYLL A-B BINDING PROTEIN, CHLOROPLASTIC (PTHR21649:SF150)
TraesCS2B02G425000.1	Up	7.64	Uncharacterized protein	F-BOX PROTEIN (PTHR31215:SF17)
TraesCS2B02G425800.1	Up	4.13	Proteasome subunit alpha type	PROTEASOME SUBUNIT ALPHA TYPE (PTHR11599:SF172)
TraesCS2B02G426100.1	Up	8.28	Calmodulin	FI08416P-RELATED (PTHR23048:SF0)
TraesCS2B02G427500.1	Up	9.58	HTH myb-type domain-containing protein	HTH MYB-TYPE DOMAIN-CONTAINING PROTEIN (PTHR31314:SF169)
TraesCS2B02G430900.1	Up	6.38	WAT1-related protein	WAT1-RELATED PROTEIN (PTHR31218:SF373)
TraesCS2B02G434700.1	Up	6.82	TPT domain-containing protein	DMT FAMILY ORGANIC ANION TRANSPORTER (EUROFUNG) (PTHR11132:SF161)
TraesCS2B02G436600.1	Up	5.32	Uncharacterized protein	ZINC FINGER PROTEIN 830 (PTHR13278:SF0)
TraesCS2B02G440000.1	Up	8.94	BZIP domain-containing protein	OS05G0495200 PROTEIN (PTHR23334:SF71)
TraesCS2B02G442800.1	Up	3.91	Uncharacterized protein	ADENYLATE ISOPENTENYLTRANSFERASE (PTHR11088:SF41)
TraesCS2B02G443800.2	Up	7.2	Uncharacterized protein	OS05G0495900 PROTEIN (PTHR32227:SF416)
TraesCS2B02G443900.1	Up	10.59	Phosphoglycerate kinase	PHOSPHOGLYCERATE KINASE 1, CHLOROPLASTIC-RELATED (PTHR11406:SF23)
TraesCS2B02G445200.1	Up	9.36	Uncharacterized protein	LATEX-ABUNDANT PROTEIN-LIKE PROTEIN (PTHR48104:SF40)
TraesCS2B02G446000.1	Up	7.12	SANT domain-containing protein	SANT DOMAIN-CONTAINING PROTEIN (PTHR22929:SF1)
TraesCS2B02G446100.1	Up	9.57	Uncharacterized protein	ACTIN CYTOSKELETON-REGULATORY COMPLEX PAN-LIKE PROTEIN (PTHR31071:SF2)
TraesCS2B02G446300.1	Up	8.87	SHSP domain-containing protein	21.7 KDA CLASS VI HEAT SHOCK PROTEIN (PTHR47838:SF1)
TraesCS2B02G447400.1	Up	6.68	Uncharacterized protein	INDOLE-3-ACETIC ACID-AMIDO SYNTHETASE GH3.4-RELATED (PTHR31901:SF35)
TraesCS2B02G447800.1	Up	10.08	Receptor-like serine/threonine-protein kinase	LRR RECEPTOR-LIKE SERINE/THREONINE-PROTEIN KINASE ISOFORM 1 (PTHR27006:SF554)
TraesCS2B02G448000.2	Up	7.3	Uncharacterized protein	OS05G0209600 PROTEIN (PTHR22835:SF260)
TraesCS2B02G451700.3	Up	6.79	1-acylglycerol-3-phosphate O-acyltransferase	1-ACYLGLYCEROL-3-PHOSPHATE O-ACYLTRANSFERASE (PTHR10983:SF28)
TraesCS2B02G457600.1	Up	8.4	Uncharacterized protein	OS05G0502500 PROTEIN (PTHR36785:SF1)
TraesCS2B02G459100.1	Up	6.17	Uncharacterized protein	RX_N DOMAIN-CONTAINING PROTEIN (PTHR33377:SF91)
TraesCS2B02G459900.1	Up	8.23	Rx_N domain-containing protein	OS10G0134033 PROTEIN (PTHR33377:SF46)
TraesCS2B02G460300.1	Up	8.29	Uncharacterized protein	OS10G0134700 PROTEIN (PTHR33377:SF13)
TraesCS2B02G469400.1	Up	9.55	Secretory carrier-associated membrane protein	SECRETORY CARRIER-ASSOCIATED MEMBRANE PROTEIN 3 (PTHR10687:SF47)
TraesCS2B02G470400.1	Up	7.35	Uncharacterized protein	RAC-LIKE GTP-BINDING PROTEIN ARAC3 (PTHR24072:SF355)
TraesCS2B02G471900.1	Up	7.88	Uncharacterized protein	OS05G0508300 PROTEIN (PTHR12411:SF414)
TraesCS2B02G472600.1	Up	8.64	Zeta_toxin domain-containing protein	OS05G0508800 PROTEIN (PTHR31153:SF21)
TraesCS2B02G475400.1	Up	6.98	MATH domain-containing protein	TNF RECEPTOR-ASSOCIATED FACTOR HOMOLOG 1A (PTHR47477:SF8)
TraesCS2B02G482300.1	Up	5.42	PSII 6.1 kDa protein	PSII 6.1 KDA PROTEIN (PTHR34552:SF3)
TraesCS2B02G483100.1	Up	2.86	Uncharacterized protein	NADH DEHYDROGENASE [UBIQUINONE] FLAVOPROTEIN 2, MITOCHONDRIAL (PTHR10371:SF3)
TraesCS2B02G485500.1	Up	7.48	Transcription initiation factor IIF subunit beta	GENERAL TRANSCRIPTION FACTOR IIF SUBUNIT 2 (PTHR10445:SF0)
TraesCS2B02G489900.1	Up	10.61	Uncharacterized protein	OS05G0510100 PROTEIN (PTHR31087:SF8)
TraesCS2B02G490400.1	Up	9.48	Prolyl-tRNA synthetase	BIFUNCTIONAL GLUTAMATE/PROLINE--TRNA LIGASE (PTHR43382:SF2)
TraesCS2B02G490900.1	Up	3.74	USP domain-containing protein	UBIQUITIN CARBOXYL-TERMINAL HYDROLASE 36 (PTHR24006:SF758)
TraesCS2B02G496600.1	Up	9.06	Uncharacterized protein	THIOREDOXIN-LIKE PROTEIN 4A (PTHR12052:SF5)
TraesCS2B02G497500.1	Up	2.85	N2227 domain-containing protein	CARNOSINE N-METHYLTRANSFERASE (PTHR12303:SF6)
TraesCS2B02G501000.1	Up	2.14	Inositol-tetrakisphosphate 1-kinase	INOSITOL-TETRAKISPHOSPHATE 1-KINASE 4 (PTHR14217:SF2)
TraesCS2B02G509700.1	Up	7.92	Fe2OG dioxygenase domain-containing protein	DIOX_N DOMAIN-CONTAINING PROTEIN (PTHR47991:SF54)
TraesCS2B02G515500.1	Up	8.81	BSD domain-containing protein	BSD DOMAIN-CONTAINING PROTEIN (PTHR31923:SF5)
TraesCS2B02G516900.1	Up	7.64	Uncharacterized protein	CLE FAMILY OSCLE508 PROTEIN (PTHR34359:SF19)
TraesCS2B02G517600.1	Up	9.23	Uncharacterized protein	BAG FAMILY MOLECULAR CHAPERONE REGULATOR 8, CHLOROPLASTIC (PTHR33322:SF18)
TraesCS2B02G520500.1	Up	6.36	TCP domain-containing protein	OS05G0513100 PROTEIN (PTHR31072:SF245)
TraesCS2B02G523900.1	Up	8.6	Nucleotid_trans domain-containing protein	BETA-ARABINOFURANOSYLTRANSFERASE RAY1 (PTHR47483:SF1)
TraesCS2B02G524500.1	Up	7.99	Non-specific serine/threonine protein kinase	CBL-INTERACTING PROTEIN KINASE 19 (PTHR43895:SF6)
TraesCS2B02G526200.3	Up	8.71	Uncharacterized protein	OS05G0514400 PROTEIN (PTHR33671:SF8)
TraesCS2B02G528300.2	Up	3.3	Dof-type domain-containing protein	CYCLIC DOF FACTOR 4 (PTHR31089:SF22)
TraesCS2B02G530100.1	Up	8.62	Uncharacterized protein	CYTOCHROME P450 71A1-LIKE (PTHR24281:SF148)
TraesCS2B02G532500.1	Up	3.57	Uncharacterized protein	OS05G0515700 PROTEIN (PTHR33873:SF3)
TraesCS2B02G534400.1	Up	8.56	Uncharacterized protein	SUBFAMILY NOT NAMED (PTHR48048:SF69)
TraesCS2B02G535200.1	Up	5.79	Uncharacterized protein	OS05G0516700 PROTEIN (PTHR33782:SF3)
TraesCS2B02G536700.1	Up	5.84	Trehalose 6-phosphate phosphatase	TREHALOSE 6-PHOSPHATE PHOSPHATASE (PTHR10788:SF87)
TraesCS2B02G539900.1	Up	10.42	Folate gamma-glutamyl hydrolase	FOLATE GAMMA-GLUTAMYL HYDROLASE (PTHR11315:SF0)
TraesCS2B02G540400.2	Up	8.04	Uncharacterized protein	OS05G0518800 PROTEIN (PTHR33083:SF81)
TraesCS2B02G544800.1	Up	11.54	Uncharacterized protein
TraesCS2B02G547400.1	Up	8.04	Alpha,alpha-trehalose-phosphate synthase (UDP-forming)	BCDNA.GH08860 (PTHR10788:SF106)
TraesCS2B02G549500.1	Up	9.4	Protein kinase domain-containing protein	OS05G0519200 PROTEIN (PTHR44329:SF73)
TraesCS2B02G551100.1	Up	9.45	Uncharacterized protein	OS05G0519300 PROTEIN (PTHR31579:SF46)
TraesCS2B02G553500.1	Up	7.45	Vesicle-fusing ATPase	VESICLE-FUSING ATPASE (PTHR23078:SF3)
TraesCS2B02G558300.1	Up	7.7	Uncharacterized protein	PERIODIC TRYPTOPHAN PROTEIN 2 HOMOLOG (PTHR19858:SF0)
TraesCS2B02G558400.1	Up	7.61	Clp R domain-containing protein	CHAPERONE PROTEIN CLPB1 (PTHR11638:SF183)
TraesCS2B02G561000.1	Up	2.35	GATA transcription factor	PROTEIN GAT2 (PTHR45658:SF18)
TraesCS2B02G561900.1	Up	6.93	Uncharacterized protein	OS05G0520600 PROTEIN (PTHR33265:SF9)
TraesCS2B02G570500.1	Up	7.52	Uncharacterized protein	TRICHOTHECENE 3-O-ACETYLTRANSFERASE (PTHR31896:SF64)
TraesCS2B02G574800.2	Up	9.32	Uncharacterized protein	KINESIN-LIKE PROTEIN KIN-14K (PTHR47972:SF44)
TraesCS2B02G582000.1	Up	4.33	Peroxidase	PEROXIDASE (PTHR31235:SF231)
TraesCS2B02G584000.2	Up	9.14	Protein kinase domain-containing protein	OS05G0522600 PROTEIN (PTHR27000:SF568)
TraesCS2B02G584200.1	Up	6.9	Uncharacterized protein	NAD DEPENDENT EPIMERASE/DEHYDRATASE FAMILY PROTEIN, EXPRESSED (PTHR48107:SF18)
TraesCS2B02G588600.1	Up	9.11	ABC transporter domain-containing protein	ABC TRANSPORTER A FAMILY MEMBER 2 (PTHR19229:SF205)
TraesCS2B02G591600.2	Up	8.95	Uncharacterized protein	MITOCHONDRIAL-PROCESSING PEPTIDASE SUBUNIT ALPHA-2 CHLOROPLASTIC/MITOCHONDRIAL-RELATED (PTHR11851:SF223)
TraesCS2B02G593000.1	Up	3.64	Uncharacterized protein	PHOTOSYSTEM I ASSEMBLY FACTOR PSA3, CHLOROPLASTIC (PTHR36770:SF1)
TraesCS2B02G596400.1	Up	7.98	RING-type domain-containing protein	RING-H2 FINGER PROTEIN ATL67 (PTHR46592:SF6)
TraesCS2B02G596500.1	Up	8.45	LEA_2 domain-containing protein	OS05G0526700 PROTEIN (PTHR31852:SF245)
TraesCS2B02G596600.1	Up	7.66	Glycosyltransferase	GLYCOSYLTRANSFERASE (PTHR48048:SF44)
TraesCS2B02G599300.1	Up	9.28	Glycosyltransferase	GLYCOSYLTRANSFERASE (PTHR48048:SF44)
TraesCS2B02G603800.2	Up	9.14	Glycosyltransferase	GLYCOSYLTRANSFERASE (PTHR48048:SF7)
TraesCS2B02G604700.1	Up	10.36	Uncharacterized protein	OS05G0528000 PROTEIN (PTHR11972:SF202)
TraesCS2B02G610800.1	Up	9.47	Phytocyanin domain-containing protein	EARLY NODULIN-LIKE PROTEIN 3 (PTHR33021:SF197)
TraesCS2B02G611700.2	Up	9.88	Malate dehydrogenase	MALATE DEHYDROGENASE, MITOCHONDRIAL (PTHR11540:SF16)
TraesCS2B02G611800.2	Up	8.47	Uncharacterized protein	COV-LIKE PROTEIN 1 (PTHR31876:SF15)
TraesCS2B02G615900.1	Up	9.13	ER lumen protein-retaining receptor	ER LUMEN PROTEIN-RETAINING RECEPTOR A (PTHR10585:SF26)
TraesCS2B02G618500.1	Up	6.65	WD repeat-containing protein 55	WD REPEAT-CONTAINING PROTEIN 55 (PTHR44156:SF5)
TraesCS2B02G623400.1	Up	2.88	Uncharacterized protein	2-ISOPROPYLMALATE SYNTHASE (PTHR36786:SF1)
TraesCS2D02G000300.1	Up	9.23	Uncharacterized protein
TraesCS2D02G001400.1	Up	8.38	Phospholipase A1	PHOSPHOLIPASE A1 (PTHR31828:SF22)
TraesCS2D02G004200.1	Up	8.77	Phospholipase A1	PHOSPHOLIPASE A1 (PTHR31828:SF22)
TraesCS2D02G006200.1	Up	7.26	Starch synthase, chloroplastic/amyloplastic	STARCH SYNTHASE 4, CHLOROPLASTIC/AMYLOPLASTIC-RELATED (PTHR46083:SF2)
TraesCS2D02G012100.1	Up	7.46	Uncharacterized protein	CLP PROTEASE REGULATORY SUBUNIT CLPX1 MITOCHONDRIAL (PTHR48102:SF8)
TraesCS2D02G019700.1	Up	7.77	Uncharacterized protein	SUBFAMILY NOT NAMED (PTHR46128:SF162)
TraesCS2D02G020800.1	Up	2.59	Uncharacterized protein	ACID PHOSPHATASE/VANADIUM-DEPENDENT HALOPEROXIDASE-RELATED PROTEIN (PTHR31446:SF29)
TraesCS2D02G021000.1	Up	2.46	Putative glycosyl transferase	ALPHA-1,3-ARABINOSYLTRANSFERASE XAT2 (PTHR20961:SF152)
TraesCS2D02G029100.3	Up	7.67	Uncharacterized protein	UMP-CMP KINASE (PTHR47926:SF339)
TraesCS2D02G029600.1	Up	6.08	Uncharacterized protein	OS01G0357900 PROTEIN (PTHR33136:SF13)
TraesCS2D02G029800.1	Up	5.18	Uncharacterized protein	CYTOCHROME P450, FAMILY 94, SUBFAMILY B, POLYPEPTIDE 2 (PTHR24296:SF204)
TraesCS2D02G032900.1	Up	7.48	Receptor-like serine/threonine-protein kinase	RECEPTOR-LIKE SERINE/THREONINE-PROTEIN KINASE (PTHR47976:SF74)
TraesCS2D02G034600.1	Up	9.43	Receptor-like serine/threonine-protein kinase	RECEPTOR-LIKE SERINE/THREONINE-PROTEIN KINASE (PTHR47974:SF15)
TraesCS2D02G037000.1	Up	6.42	Uncharacterized protein
TraesCS2D02G037700.2	Up	8.65	6-phosphogluconate dehydrogenase, decarboxylating	6-PHOSPHOGLUCONATE DEHYDROGENASE, DECARBOXYLATING 3, CHLOROPLASTIC (PTHR11811:SF66)
TraesCS2D02G040900.1	Up	9.36	Uncharacterized protein	F-BOX DOMAIN-CONTAINING PROTEIN (PTHR35545:SF20)
TraesCS2D02G048800.1	Up	7.08	IPPc domain-containing protein	INOSITOL POLYPHOSPHATE PHOSPHATASE (SYNAPTOGENIN-LIKE) FAMILY PROTEIN-RELATED (PTHR45666:SF9)
TraesCS2D02G049500.1	Up	2.21	DUF4005 domain-containing protein	PROTEIN IQ-DOMAIN 30 (PTHR32295:SF281)
TraesCS2D02G053300.1	Up	3.02	Uncharacterized protein	MYOSIN FAMILY PROTEIN WITH DIL DOMAIN (PTHR13140:SF736)
TraesCS2D02G056400.1	Up	5.63	Beta-galactosidase	BETA-GALACTOSIDASE (PTHR23421:SF165)
TraesCS2D02G057900.1	Up	6.2	Protein kinase domain-containing protein	CYCLIN-DEPENDENT KINASE F-2-RELATED (PTHR24056:SF486)
TraesCS2D02G058400.1	Up	9.41	Histone H4	HISTONE H4 (PTHR10484:SF195)
TraesCS2D02G061000.1	Up	5.54	Histone H4 variant TH011	HISTONE H4 (PTHR10484:SF0)
TraesCS2D02G061100.1	Up	8.14	Histone H4 variant TH011	HISTONE H4 (PTHR10484:SF0)
TraesCS2D02G061300.1	Up	2.72	Uncharacterized protein	CHAPERONIN CPN60-LIKE 2, MITOCHONDRIAL (PTHR45633:SF16)
TraesCS2D02G062100.1	Up	8.4	Histone H3.2	HISTONE H3.2 (PTHR11426:SF209)
TraesCS2D02G062900.2	Up	9.64	Uncharacterized protein	OS05G0490700 PROTEIN (PTHR45660:SF9)
TraesCS2D02G063000.1	Up	2.05	DUF4408 domain-containing protein	OS05G0540900 PROTEIN (PTHR33098:SF111)
TraesCS2D02G065400.1	Up	8.79	BHLH domain-containing protein	TRANSCRIPTION FACTOR LATE FLOWERING (PTHR45914:SF40)
TraesCS2D02G065500.1	Up	9.77	V-SNARE domain-containing protein	V-SNARE DOMAIN-CONTAINING PROTEIN (PTHR21230:SF59)
TraesCS2D02G065600.1	Up	4.15	Uncharacterized protein	INTEGRATOR COMPLEX SUBUNIT 6 HOMOLOG (PTHR33130:SF45)
TraesCS2D02G065700.1	Up	8.19	Uncharacterized protein	ARABINOGALACTAN PEPTIDE 3 (PTHR34114:SF3)
TraesCS2D02G065800.1	Up	8.62	AB hydrolase-1 domain-containing protein	AB HYDROLASE-1 DOMAIN-CONTAINING PROTEIN (PTHR43329:SF1)
TraesCS2D02G066000.1	Up	8.96	Uncharacterized protein	LATE EMBRYOGENESIS ABUNDANT PROTEIN 29 (PTHR47372:SF49)
TraesCS2D02G068300.1	Up	7.46	ABA inducible protein	LATE EMBRYOGENESIS ABUNDANT PROTEIN 29 (PTHR47372:SF49)
TraesCS2D02G068600.1	Up	6.88	START domain-containing protein	OS02G0468400 PROTEIN (PTHR19308:SF13)
TraesCS2D02G069100.1	Up	8.18	Uncharacterized protein	LATE EMBRYOGENESIS ABUNDANT PROTEIN 29 (PTHR47372:SF49)
TraesCS2D02G069400.1	Up	9.42	Uncharacterized protein	OS05G0542800 PROTEIN (PTHR31375:SF108)
TraesCS2D02G069900.1	Up	9.62	Arginine decarboxylase [Source:UniProtKB/TrEMBL;Acc:A0A1D5UXV4]
TraesCS2D02G071500.1	Up	8.11	Polysacc_synt_4 domain-containing protein	GLUCURONOXYLAN 4-O-METHYLTRANSFERASE-LIKE PROTEIN (DUF579) (PTHR31444:SF34)
TraesCS2D02G072200.1	Up	7.02	Protein PAM71-homolog, chloroplastic [Source:Projected from Arabidopsis thaliana (AT4G13590) UniProtKB/Swiss-Prot;Acc:Q9T0H9]
TraesCS2D02G073700.1	Up	5.9	Uncharacterized protein	FARNESYL PYROPHOSPHATE SYNTHASE (PTHR11525:SF11)
TraesCS2D02G076400.1	Up	24.53	Protein kinase domain-containing protein	MITOGEN-ACTIVATED PROTEIN KINASE KINASE KINASE YODA (PTHR48011:SF42)
TraesCS2D02G079100.1	Up	9.58	Protein kinase domain-containing protein	PROTEIN KINASE DOMAIN-CONTAINING PROTEIN (PTHR48011:SF98)
TraesCS2D02G079400.1	Up	3.43	Protein kinase domain-containing protein	PROTEIN KINASE DOMAIN-CONTAINING PROTEIN (PTHR48011:SF98)
TraesCS2D02G079500.1	Up	2.52	Histone H2B	HISTONE H2B.2 (PTHR23428:SF264)
TraesCS2D02G082700.1	Up	7.92	Histone H2B	HISTONE H2B.2 (PTHR23428:SF264)
TraesCS2D02G082800.1	Up	9.79	Uncharacterized protein
TraesCS2D02G082900.1	Up	7.13	Uncharacterized protein	PENTATRICOPEPTIDE REPEAT-CONTAINING PROTEIN (PTHR46128:SF29)
TraesCS2D02G090300.2	Up	9.36	Chlorophyll a-b binding protein, chloroplastic	CHLOROPHYLL A-B BINDING PROTEIN, CHLOROPLASTIC (PTHR21649:SF150)
TraesCS2D02G091300.1	Up	3.49	Chlorophyll a-b binding protein, chloroplastic	CHLOROPHYLL A-B BINDING PROTEIN, CHLOROPLASTIC (PTHR21649:SF150)
TraesCS2D02G092500.1	Up	7.9	Uncharacterized protein
TraesCS2D02G092600.1	Up	9.5	Chlorophyll a-b binding protein, chloroplastic	CHLOROPHYLL A-B BINDING PROTEIN, CHLOROPLASTIC (PTHR21649:SF150)
TraesCS2D02G093500.1	Up	7.51	Hexosyltransferase	GALACTURONOSYLTRANSFERASE 4-RELATED (PTHR32116:SF7)
TraesCS2D02G094400.1	Up	9.54	Uncharacterized protein	PEPTIDYL-TRNA HYDROLASE CHLOROPLASTIC (PTHR17224:SF5)
TraesCS2D02G096900.1	Up	10.39	Uncharacterized protein	AP2/ERF AND B3 DOMAIN-CONTAINING PROTEIN OS05G0549800 (PTHR31140:SF126)
TraesCS2D02G097800.1	Up	7.99	Uncharacterized protein	AP2/ERF AND B3 DOMAIN-CONTAINING PROTEIN OS05G0549800 (PTHR31140:SF126)
TraesCS2D02G097900.1	Up	9.66	Uncharacterized protein	AP2/ERF AND B3 DOMAIN-CONTAINING PROTEIN OS05G0549800 (PTHR31140:SF126)
TraesCS2D02G099800.2	Up	10.16	ANK_REP_REGION domain-containing protein	ANK_REP_REGION DOMAIN-CONTAINING PROTEIN (PTHR24177:SF429)
TraesCS2D02G100300.1	Up	8.33	RING-type domain-containing protein	RING/U-BOX SUPERFAMILY PROTEIN (PTHR22937:SF122)
TraesCS2D02G101800.3	Up	9.24	AAI domain-containing protein	OS05G0550600 PROTEIN (PTHR33214:SF74)
TraesCS2D02G104500.1	Up	9.3	Uncharacterized protein	DUF1639 FAMILY PROTEIN (PTHR33130:SF84)
TraesCS2D02G104600.1	Up	7.99	MFS domain-containing protein	OS08G0410500 PROTEIN (PTHR23505:SF65)
TraesCS2D02G105400.1	Up	8.04	HSF_DOMAIN domain-containing protein	HEAT STRESS TRANSCRIPTION FACTOR A-7A (PTHR10015:SF322)
TraesCS2D02G115700.1	Up	9.15	Uncharacterized protein	UPF0545 PROTEIN C22ORF39 (PTHR28052:SF1)
TraesCS2D02G118300.1	Up	9.83	1,2-dihydroxy-3-keto-5-methylthiopentene dioxygenase	1,2-DIHYDROXY-3-KETO-5-METHYLTHIOPENTENE DIOXYGENASE 4 (PTHR23418:SF4)
TraesCS2D02G119200.2	Up	8.16	Thymidine kinase	THYMIDINE KINASE, CYTOSOLIC (PTHR11441:SF0)
TraesCS2D02G121300.1	Up	7.4	Nop domain-containing protein	U4/U6 SMALL NUCLEAR RIBONUCLEOPROTEIN PRP31 (PTHR13904:SF0)
TraesCS2D02G126400.1	Up	9.45	Uncharacterized protein	ADENYLATE ISOPENTENYLTRANSFERASE (PTHR11088:SF32)
TraesCS2D02G126800.1	Up	8.6	RING-CH-type domain-containing protein	OS05G0552400 PROTEIN (PTHR23012:SF164)
TraesCS2D02G133500.2	Up	10.48	Glycosyltransferase	GLYCOSYLTRANSFERASE (PTHR11926:SF709)
TraesCS2D02G135800.1	Up	9.62	ATP synthase subunit beta	ATP SYNTHASE SUBUNIT BETA (PTHR15184:SF51)
TraesCS2D02G141500.2	Up	7.65	Uncharacterized protein	LEA_2 DOMAIN-CONTAINING PROTEIN (PTHR31415:SF6)
TraesCS2D02G142500.2	Up	8.16	Uncharacterized protein	RE15974P (PTHR48107:SF7)
TraesCS2D02G144500.1	Up	6.74	Uncharacterized protein	CYCLIN-D1-BINDING PROTEIN 1 (PTHR15492:SF1)
TraesCS2D02G144500.3	Up	7.44	Uncharacterized protein
TraesCS2D02G145200.1	Up	6.43	NAD(P)H dehydrogenase subunit H	NADH DEHYDROGENASE [UBIQUINONE] IRON-SULFUR PROTEIN 2, MITOCHONDRIAL (PTHR11993:SF10)
TraesCS2D02G145700.1	Up	8.87	CASP-like protein	CASP-LIKE PROTEIN 1U2 (PTHR36488:SF1)
TraesCS2D02G150500.1	Up	8.46	Fe2OG dioxygenase domain-containing protein	SI:DKEY-10O6.2 (PTHR10209:SF847)
TraesCS2D02G150600.1	Up	7.43	1-deoxy-D-xylulose-5-phosphate synthase	1-DEOXY-D-XYLULOSE-5-PHOSPHATE SYNTHASE 2, CHLOROPLASTIC-RELATED (PTHR43322:SF4)
TraesCS2D02G155000.1	Up	4.13	Uncharacterized protein	OS05G0556400 PROTEIN (PTHR23130:SF86)
TraesCS2D02G155200.1	Up	9.72	Cytochrome b	CYTOCHROME B (PTHR19271:SF30)
TraesCS2D02G156900.1	Up	3.09	Uncharacterized protein	ZGC:171772 (PTHR48132:SF3)
TraesCS2D02G157900.1	Up	5.34	Uncharacterized protein	26S PROTEASOME NON-ATPASE REGULATORY SUBUNIT 5 (PTHR13554:SF10)
TraesCS2D02G158200.1	Up	8.68	Uncharacterized protein	FAMILY PROTEIN, PUTATIVE (DUF2921)-RELATED (PTHR33389:SF22)
TraesCS2D02G158400.1	Up	8.93	GFO_IDH_MocA domain-containing protein	OS10G0403700 PROTEIN (PTHR46368:SF4)
TraesCS2D02G158600.1	Up	8.65	Uncharacterized protein	ARM REPEAT SUPERFAMILY PROTEIN (PTHR47873:SF1)
TraesCS2D02G162500.2	Up	9.56	Uncharacterized protein	F21O3.2 PROTEIN (PTHR31808:SF9)
TraesCS2D02G162900.1	Up	8.8	Uncharacterized protein	OS08G0364900 PROTEIN (PTHR13903:SF11)
TraesCS2D02G166200.1	Up	8.08	Uncharacterized protein	3-DEOXY-MANNO-OCTULOSONATE CYTIDYLYLTRANSFERASE, MITOCHONDRIAL (PTHR42866:SF2)
TraesCS2D02G166500.1	Up	8.05	Uncharacterized protein
TraesCS2D02G166600.1	Up	6.83	Uncharacterized protein	PROTEIN DMP6 (PTHR31621:SF0)
TraesCS2D02G166900.1	Up	8.27	GB1/RHD3-type G domain-containing protein	GB1/RHD3-TYPE G DOMAIN-CONTAINING PROTEIN (PTHR10751:SF2)
TraesCS2D02G172800.1	Up	2.28	Xyloglucan endotransglucosylase/hydrolase	XYLOGLUCAN ENDOTRANSGLYCOSYLASE/HYDROLASE PROTEIN 8 (PTHR31062:SF45)
TraesCS2D02G173000.1	Up	7.12	Uncharacterized protein	SPLICING FACTOR U2AF SMALL SUBUNIT B (PTHR12620:SF40)
TraesCS2D02G173600.1	Up	4.35	RING-type domain-containing protein	OS05G0564300 PROTEIN (PTHR22937:SF104)
TraesCS2D02G174600.1	Up	7.9	Uncharacterized protein	60S RIBOSOMAL PROTEIN L18A (PTHR46631:SF21)
TraesCS2D02G179300.1	Up	8.67	60S ribosomal protein L18a	60S RIBOSOMAL PROTEIN L18A (PTHR10052:SF40)
TraesCS2D02G179700.1	Up	9.51	SAC domain-containing protein	PHOSPHATIDYLINOSITOL-3-PHOSPHATASE SAC1 (PTHR45662:SF2)
TraesCS2D02G180500.1	Up	7.36	Uncharacterized protein	3-HYDROXYISOBUTYRATE DEHYDROGENASE-LIKE 2, MITOCHONDRIAL-RELATED (PTHR43060:SF13)
TraesCS2D02G185600.1	Up	7.69	Uncharacterized protein	ATP-BINDING CASSETTE SUB-FAMILY F MEMBER 1 (PTHR19211:SF14)
TraesCS2D02G186600.1	Up	3.8	Mitogen-activated protein kinase	MITOGEN-ACTIVATED PROTEIN KINASE 7 (PTHR24055:SF370)
TraesCS2D02G187700.1	Up	7.89	Uncharacterized protein	OS02G0509500 PROTEIN (PTHR33128:SF78)
TraesCS2D02G191200.1	Up	9.25	FRIGIDA-like protein	FRIGIDA-LIKE PROTEIN (PTHR31791:SF41)
TraesCS2D02G194800.1	Up	8.27	Uncharacterized protein	SUBFAMILY NOT NAMED (PTHR33417:SF14)
TraesCS2D02G195400.3	Up	7.97	Uncharacterized protein	GTPASE ERA-LIKE, CHLOROPLASTIC (PTHR42698:SF2)
TraesCS2D02G196100.1	Up	4.89	Putative rRNA methyltransferase	PRE-RRNA 2'-O-RIBOSE RNA METHYLTRANSFERASE FTSJ3 (PTHR10920:SF13)
TraesCS2D02G200400.1	Up	7.69	MFS domain-containing protein	FACILITATED TREHALOSE TRANSPORTER TRET1-1-RELATED (PTHR48021:SF1)
TraesCS2D02G201800.2	Up	6.87	3-ketoacyl-CoA synthase	3-KETOACYL-COA SYNTHASE 9 (PTHR31561:SF23)
TraesCS2D02G204100.1	Up	7.56	Uncharacterized protein	SUBFAMILY NOT NAMED (PTHR33429:SF40)
TraesCS2D02G206800.1	Up	6.28	FBD domain-containing protein	FBD DOMAIN-CONTAINING PROTEIN (PTHR32141:SF154)
TraesCS2D02G206900.1	Up	8.99	PORR domain-containing protein	PROTEIN WHAT'S THIS FACTOR 1 HOMOLOG, CHLOROPLASTIC (PTHR31476:SF4)
TraesCS2D02G207600.2	Up	5.66	WRKY domain-containing protein	WRKY DOMAIN-CONTAINING PROTEIN (PTHR32096:SF121)
TraesCS2D02G208800.1	Up	3.85	Uncharacterized protein	1-ACYL-SN-GLYCEROL-3-PHOSPHATE ACYLTRANSFERASE (PTHR35473:SF3)
TraesCS2D02G210900.1	Up	4.52	Amidase domain-containing protein	AMIDASE DOMAIN-CONTAINING PROTEIN (PTHR11895:SF67)
TraesCS2D02G211800.1	Up	6.92	Uncharacterized protein	EXPRESSED PROTEIN (PTHR37210:SF2)
TraesCS2D02G213300.1	Up	5.36	Uncharacterized protein	PROTEIN CHUP1, CHLOROPLASTIC (PTHR31342:SF7)
TraesCS2D02G213600.1	Up	8.8	Uncharacterized protein	IRON-PHYTOSIDEROPHORE TRANSPORTER YSL15 (PTHR31645:SF17)
TraesCS2D02G214700.1	Up	2.32	Uncharacterized protein	OS05G0577100 PROTEIN (PTHR31696:SF57)
TraesCS2D02G216200.1	Up	8.35	Uncharacterized protein
TraesCS2D02G216500.1	Up	7.35	Uncharacterized protein	OS05G0578100 PROTEIN (PTHR33095:SF56)
TraesCS2D02G216600.1	Up	9.9	Uncharacterized protein
TraesCS2D02G217500.3	Up	9.14	Anaphase-promoting complex subunit 10	ANAPHASE-PROMOTING COMPLEX SUBUNIT 10 (PTHR12936:SF0)
TraesCS2D02G218500.1	Up	6.04	J domain-containing protein	AUXIN-LIKE 1 PROTEIN (PTHR23172:SF96)
TraesCS2D02G219500.1	Up	7.29	Glucose-1-phosphate adenylyltransferase	GLUCOSE-1-PHOSPHATE ADENYLYLTRANSFERASE LARGE SUBUNIT 1, CHLOROPLASTIC-RELATED (PTHR43523:SF12)
TraesCS2D02G220100.1	Up	8.29	Uncharacterized protein	OS05G0581800 PROTEIN (PTHR46445:SF8)
TraesCS2D02G220900.3	Up	8.68	Chlorophyll a-b binding protein, chloroplastic	CHLOROPHYLL A-B BINDING PROTEIN 3, CHLOROPLASTIC (PTHR21649:SF7)
TraesCS2D02G221700.1	Up	6.52	Mitogen-activated protein kinase	MITOGEN-ACTIVATED PROTEIN KINASE 20 (PTHR24055:SF392)
TraesCS2D02G222300.2	Up	9.02	Carboxypeptidase	SERINE CARBOXYPEPTIDASE-LIKE 50 (PTHR11802:SF454)
TraesCS2D02G222600.1	Up	4.54	Uncharacterized protein	LRR RECEPTOR-LIKE SERINE/THREONINE-PROTEIN KINASE ISOFORM 1 (PTHR27006:SF554)
TraesCS2D02G224300.1	Up	7.12	FAD-binding PCMH-type domain-containing protein	FAD-BINDING PCMH-TYPE DOMAIN-CONTAINING PROTEIN (PTHR32448:SF79)
TraesCS2D02G224600.1	Up	6.6	Uncharacterized protein
TraesCS2D02G227800.1	Up	8.44	PHB domain-containing protein	PHB DOMAIN-CONTAINING PROTEIN (PTHR43327:SF30)
TraesCS2D02G228000.1	Up	9.11	PHB domain-containing protein	PHB DOMAIN-CONTAINING PROTEIN (PTHR43327:SF30)
TraesCS2D02G228600.1	Up	9.44	Uncharacterized protein
TraesCS2D02G230400.1	Up	8.61	Uncharacterized protein	OS05G0585900 PROTEIN (PTHR24089:SF744)
TraesCS2D02G230800.1	Up	7.57	Uncharacterized protein	JASMONOYL--L-AMINO ACID SYNTHETASE JAR1 (PTHR31901:SF5)
TraesCS2D02G231400.1	Up	6.41	WD_REPEATS_REGION domain-containing protein	PERIODIC TRYPTOPHAN PROTEIN 1 HOMOLOG (PTHR14091:SF0)
TraesCS2D02G231700.1	Up	7.59	DYW_deaminase domain-containing protein	UMP-CMP KINASE (PTHR47926:SF339)
TraesCS2D02G232200.1	Up	8.7	SET domain-containing protein	PROTEIN PLASTID TRANSCRIPTIONALLY ACTIVE 14 (PTHR13271:SF54)
TraesCS2D02G233100.2	Up	7.5	TPR_REGION domain-containing protein	OS05G0587300 PROTEIN (PTHR46050:SF4)
TraesCS2D02G235100.1	Up	7.24	Tryptophan synthase	TRYPTOPHAN SYNTHASE ALPHA CHAIN, CHLOROPLASTIC (PTHR43406:SF1)
TraesCS2D02G235300.2	Up	9.58	Structural maintenance of chromosomes protein	STRUCTURAL MAINTENANCE OF CHROMOSOMES PROTEIN 3 (PTHR43977:SF1)
TraesCS2D02G238300.1	Up	9.26	AAA domain-containing protein	MITOCHONDRIAL CHAPERONE BCS1 (PTHR23070:SF122)
TraesCS2D02G238600.2	Up	3.04	AAA domain-containing protein	MITOCHONDRIAL CHAPERONE BCS1 (PTHR23070:SF122)
TraesCS2D02G239800.1	Up	8.05	RING-CH-type domain-containing protein	RING-CH-TYPE DOMAIN-CONTAINING PROTEIN (PTHR13145:SF4)
TraesCS2D02G240200.1	Up	9.69	LRRNT_2 domain-containing protein	OS11G0564900 PROTEIN (PTHR48063:SF67)
TraesCS2D02G243600.1	Up	3.02	Uncharacterized protein	OS01G0248500 PROTEIN (PTHR31723:SF5)
TraesCS2D02G245100.1	Up	8.79	FBD domain-containing protein	F-BOX DOMAIN-CONTAINING PROTEIN (PTHR31639:SF91)
TraesCS2D02G246800.1	Up	4.32	DUF2062 domain-containing protein	E3 UBIQUITIN-PROTEIN LIGASE (PTHR35102:SF1)
TraesCS2D02G248300.1	Up	8.69	Uncharacterized protein	OS11G0213700 PROTEIN (PTHR45752:SF152)
TraesCS2D02G248600.1	Up	8.96	Uncharacterized protein	TRANSCRIPTION FACTOR (PTHR46327:SF3)
TraesCS2D02G249500.1	Up	6.75	ATP-dependent Clp protease proteolytic subunit	ATP-DEPENDENT CLP PROTEASE PROTEOLYTIC SUBUNIT-RELATED PROTEIN 1, CHLOROPLASTIC (PTHR10381:SF55)
TraesCS2D02G249900.2	Up	7.62	DNA damage-binding protein 1	DNA DAMAGE-BINDING PROTEIN 1 (PTHR10644:SF3)
TraesCS2D02G250900.1	Up	8.16	Uncharacterized protein	SUBFAMILY NOT NAMED (PTHR33115:SF58)
TraesCS2D02G251500.1	Up	2.26	Uncharacterized protein
TraesCS2D02G252100.1	Up	7.7	Uncharacterized protein	CHROMATIN MODIFICATION-RELATED PROTEIN EAF1 B (PTHR46774:SF5)
TraesCS2D02G253900.2	Up	12.04	Uncharacterized protein	LYSM DOMAIN CONTAINING PROTEIN (PTHR36810:SF1)
TraesCS2D02G254500.1	Up	7.87	DDE Tnp4 domain-containing protein	OS05G0593000 PROTEIN (PTHR22930:SF244)
TraesCS2D02G255300.2	Up	8.03	Uncharacterized protein	DEAD-BOX ATP-DEPENDENT RNA HELICASE 56 (PTHR47958:SF129)
TraesCS2D02G260000.1	Up	7.9	Pectinesterase	PECTINESTERASE (PTHR31707:SF198)
TraesCS2D02G260500.2	Up	11.92	WD_REPEATS_REGION domain-containing protein	NOTCHLESS PROTEIN HOMOLOG 1 (PTHR19848:SF0)
TraesCS2D02G262900.1	Up	10.48	CCT domain-containing protein	CCT MOTIF FAMILY PROTEIN (PTHR31717:SF2)
TraesCS2D02G263500.1	Up	9.24	Nucleoside diphosphate kinase	NUCLEOSIDE DIPHOSPHATE KINASE III, CHLOROPLASTIC/MITOCHONDRIAL (PTHR11349:SF101)
TraesCS2D02G264100.1	Up	3	Uncharacterized protein	OS05G0596200 PROTEIN (PTHR33828:SF1)
TraesCS2D02G264400.1	Up	8.29	H15 domain-containing protein	OS05G0597150-LIKE PROTEIN (PTHR11467:SF166)
TraesCS2D02G266500.1	Up	7.98	H15 domain-containing protein	H15 DOMAIN-CONTAINING PROTEIN (PTHR11467:SF98)
TraesCS2D02G269500.1	Up	7.47	Uncharacterized protein	GENOME ASSEMBLY, CHROMOSOME: II (PTHR11746:SF210)
TraesCS2D02G273400.1	Up	24.4	Uncharacterized protein	GENOME ASSEMBLY, CHROMOSOME: II (PTHR11746:SF210)
TraesCS2D02G275900.1	Up	7.95	TAF domain-containing protein	TRANSCRIPTION INITIATION FACTOR TFIID SUBUNIT 6 (PTHR10221:SF9)
TraesCS2D02G278200.1	Up	8.74	RING-type E3 ubiquitin transferase	OS04G0289800 PROTEIN (PTHR14140:SF27)
TraesCS2D02G278300.2	Up	9.01	RING-type domain-containing protein	E3 UBIQUITIN-PROTEIN LIGASE SIS3 (PTHR47179:SF1)
TraesCS2D02G278800.1	Up	8.64	Protein kinase domain-containing protein	PROLINE-RICH RECEPTOR-LIKE PROTEIN KINASE PERK13-RELATED (PTHR47982:SF44)
TraesCS2D02G280200.1	Up	24.39	Uncharacterized protein	PLANT/F7F23-4 PROTEIN (PTHR31755:SF3)
TraesCS2D02G280300.1	Up	8.82	Uncharacterized protein	SUBFAMILY NOT NAMED (PTHR24282:SF213)
TraesCS2D02G281000.1	Up	8.28	Uncharacterized protein	ANKYRIN REPEAT FAMILY PROTEIN (PTHR46224:SF6)
TraesCS2D02G281600.1	Up	8.79	Uncharacterized protein	OS05G0103500 PROTEIN (PTHR47587:SF2)
TraesCS2D02G281800.1	Up	24.46	Uncharacterized protein	SERINE/THREONINE-PROTEIN KINASE 19 (PTHR15243:SF0)
TraesCS2D02G282500.1	Up	4.05	Uncharacterized protein	SUBFAMILY NOT NAMED (PTHR36744:SF3)
TraesCS2D02G284300.1	Up	9.19	CNH domain-containing protein	VACUOLAR SORTING PROTEIN 3 (PTHR12894:SF43)
TraesCS2D02G288200.1	Up	8.47	LRRNT_2 domain-containing protein	LRRNT_2 DOMAIN-CONTAINING PROTEIN (PTHR48059:SF2)
TraesCS2D02G290200.1	Up	6.42	Receptor-like serine/threonine-protein kinase	RECEPTOR-LIKE SERINE/THREONINE-PROTEIN KINASE (PTHR32444:SF99)
TraesCS2D02G290700.1	Up	8.7	Tubulin-folding cofactor E	TUBULIN-SPECIFIC CHAPERONE COFACTOR E-LIKE PROTEIN (PTHR15140:SF6)
TraesCS2D02G292400.1	Up	9.39	Uncharacterized protein	DRAB11 (PTHR47979:SF33)
TraesCS2D02G292800.1	Up	6.21	Oxidored_FMN domain-containing protein	OXIDORED_FMN DOMAIN-CONTAINING PROTEIN (PTHR22893:SF97)
TraesCS2D02G293600.1	Up	8.08	Receptor-like serine/threonine-protein kinase	RECEPTOR-LIKE SERINE/THREONINE-PROTEIN KINASE (PTHR47975:SF48)
TraesCS2D02G293800.1	Up	7.39	Protein kinase domain-containing protein	RUST RESISTANCE KINASE LR10 (PTHR27009:SF150)
TraesCS2D02G294300.1	Up	2.11	Phosphatidate cytidylyltransferase	PHOSPHATIDATE CYTIDYLYLTRANSFERASE (PTHR13773:SF23)
TraesCS2D02G295700.1	Up	9.57	Dirigent protein	DIRIGENT PROTEIN (PTHR21495:SF196)
TraesCS2D02G295800.2	Up	8.02	FHA domain-containing protein	NUCLEAR INHIBITOR OF PROTEIN PHOSPHATASE 1 (PTHR23308:SF28)
TraesCS2D02G300000.1	Up	6.86	Uncharacterized protein
TraesCS2D02G301100.1	Up	8.42	BOWMAN_BIRK domain-containing protein	BOWMAN-BIRK INHIBITOR1 (PTHR33479:SF4)
TraesCS2D02G301200.1	Up	5.11	Uncharacterized protein	SUBFAMILY NOT NAMED (PTHR31625:SF28)
TraesCS2D02G302800.1	Up	5.74	Bowman-Birk trypsin inhibitor-like protein	BOWMAN-BIRK INHIBITOR1 (PTHR33479:SF4)
TraesCS2D02G303000.1	Up	6.83	Uncharacterized protein	OS05G0107300 PROTEIN (PTHR31115:SF2)
TraesCS2D02G303800.1	Up	9.74	Transcription initiation factor IIA subunit 2	TRANSCRIPTION INITIATION FACTOR IIA SUBUNIT 2 (PTHR10966:SF0)
TraesCS2D02G304000.1	Up	10.17	Uncharacterized protein	TRNA PSEUDOURIDINE SYNTHASE 1-RELATED (PTHR13767:SF2)
TraesCS2D02G304400.1	Up	7.78	Uncharacterized protein	OS05G0108100 PROTEIN (PTHR31210:SF89)
TraesCS2D02G304500.1	Up	10.2	Glutathione S-transferase TCHQD [Source:Projected from Arabidopsis thaliana (AT1G77290) UniProtKB/Swiss-Prot;Acc:O80662]
TraesCS2D02G304700.1	Up	7.54	Non-specific serine/threonine protein kinase	NON-SPECIFIC SERINE/THREONINE PROTEIN KINASE (PTHR13902:SF12)
TraesCS2D02G305600.1	Up	7.23	Uncharacterized protein	OS05G0108400 PROTEIN (PTHR31972:SF9)
TraesCS2D02G306700.1	Up	8.08	Uncharacterized protein	SUBFAMILY NOT NAMED (PTHR31642:SF312)
TraesCS2D02G306900.1	Up	9.07	Uncharacterized protein	OS05G0594700 PROTEIN (PTHR13018:SF48)
TraesCS2D02G307400.1	Up	8.57	Uncharacterized protein	OS05G0110100 PROTEIN (PTHR36389:SF1)
TraesCS2D02G308700.1	Up	10.27	Protein kinase domain-containing protein	RECEPTOR-LIKE CYTOPLASMIC KINASE 176 (PTHR45621:SF237)
TraesCS2D02G308900.1	Up	7.94	Protein DETOXIFICATION	PROTEIN DETOXIFICATION (PTHR11206:SF395)
TraesCS2D02G311500.1	Up	7.63	ENTH domain-containing protein	OS05G0112101 PROTEIN (PTHR22951:SF23)
TraesCS2D02G311600.1	Up	6.98	Uncharacterized protein	OS05G0112800 PROTEIN (PTHR32411:SF44)
TraesCS2D02G313900.1	Up	6.28	Uncharacterized protein	TRANSMEMBRANE PROTEIN (PTHR34565:SF1)
TraesCS2D02G314200.1	Up	8.64	Uncharacterized protein	ACT DOMAIN-CONTAINING PROTEIN ACR9 (PTHR31096:SF65)
TraesCS2D02G315400.2	Up	7.27	3-ketoacyl-CoA synthase	3-KETOACYL-COA SYNTHASE (PTHR31561:SF81)
TraesCS2D02G315500.1	Up	8.05	Phenylalanine ammonia-lyase	HISTIDINE AMMONIA-LYASE (PTHR10362:SF7)
TraesCS2D02G316500.1	Up	9.12	Phenylalanine ammonia-lyase	HISTIDINE AMMONIA-LYASE (PTHR10362:SF7)
TraesCS2D02G319600.1	Up	8.88	Phenylalanine ammonia-lyase	HISTIDINE AMMONIA-LYASE (PTHR10362:SF7)
TraesCS2D02G324900.1	Up	3.7	Histone H2A	HISTONE H2A.2.1 (PTHR23430:SF296)
TraesCS2D02G325800.1	Up	3	Uncharacterized protein
TraesCS2D02G327700.1	Up	6.96	BURP domain-containing protein	BURP DOMAIN-CONTAINING PROTEIN 10 (PTHR31236:SF7)
TraesCS2D02G331400.1	Up	7.01	Morc6_S5 domain-containing protein	PROTEIN MICRORCHIDIA 1-RELATED (PTHR23336:SF50)
TraesCS2D02G331600.1	Up	7.21	Glucose-6-phosphate isomerase	GLUCOSE-6-PHOSPHATE ISOMERASE (PTHR11469:SF1)
TraesCS2D02G334100.1	Up	9.54	Uncharacterized protein	OS05G0114600 PROTEIN (PTHR36781:SF1)
TraesCS2D02G337300.1	Up	8.96	3-ketoacyl-CoA synthase	3-KETOACYL-COA SYNTHASE 12 (PTHR31561:SF24)
TraesCS2D02G337900.1	Up	8	Uncharacterized protein	TRANSCRIPTION FACTOR MYB48 (PTHR45675:SF7)
TraesCS2D02G338000.1	Up	9.8	PPC domain-containing protein	AT-HOOK MOTIF NUCLEAR-LOCALIZED PROTEIN 15 (PTHR31100:SF14)
TraesCS2D02G339400.1	Up	7.8	Uncharacterized protein	RNA POLYMERASE II TRANSCRIPTION FACTOR SIII SUBUNIT A (PTHR47543:SF2)
TraesCS2D02G340200.1	Up	7.84	Laccase	LACCASE-24 (PTHR11709:SF439)
TraesCS2D02G341900.1	Up	8.41	YTH domain-containing protein	EVOLUTIONARILY CONSERVED C-TERMINAL REGION 5 (PTHR12357:SF124)
TraesCS2D02G342300.2	Up	8.11	7,8-dihydroneopterin aldolase	7,8-DIHYDRONEOPTERIN ALDOLASE (PTHR42844:SF6)
TraesCS2D02G344800.1	Up	7.95	Uncharacterized protein	ADENOSINE 3'-PHOSPHO 5'-PHOSPHOSULFATE TRANSPORTER 1 (PTHR10778:SF13)
TraesCS2D02G344900.1	Up	9.9	Uncharacterized protein	PROTEIN-TYROSINE-PHOSPHATASE MKP1 (PTHR46381:SF4)
TraesCS2D02G346900.1	Up	10.51	PMR5N domain-containing protein	PMR5N DOMAIN-CONTAINING PROTEIN (PTHR32285:SF174)
TraesCS2D02G347500.1	Up	3.19	Uncharacterized protein	E3 UFM1-PROTEIN LIGASE 1 (PTHR31057:SF0)
TraesCS2D02G347700.1	Up	9.37	Uncharacterized protein
TraesCS2D02G351000.1	Up	3.61	Uncharacterized protein	OS05G0120900 PROTEIN (PTHR33312:SF34)
TraesCS2D02G351300.3	Up	8.61	Cation_ATPase_N domain-containing protein	CALCIUM PUMP1 (PTHR42861:SF75)
TraesCS2D02G351700.1	Up	9.61	Uncharacterized protein	OS08G0226300 PROTEIN (PTHR24299:SF59)
TraesCS2D02G352100.1	Up	7.29	Protein kinase domain-containing protein	OS07G0129800 PROTEIN (PTHR27007:SF395)
TraesCS2D02G356600.1	Up	7.77	Uncharacterized protein	SUBFAMILY NOT NAMED (PTHR34483:SF5)
TraesCS2D02G356800.1	Up	9.94	Dirigent protein
TraesCS2D02G359800.1	Up	5.93	Dirigent protein
TraesCS2D02G361200.1	Up	7.72	Uncharacterized protein	WEB FAMILY PROTEIN CHLOROPLASTIC-RELATED (PTHR23160:SF24)
TraesCS2D02G361800.1	Up	9.83	Uncharacterized protein	PROTEIN ALUMINUM SENSITIVE 3 (PTHR30028:SF0)
TraesCS2D02G362500.1	Up	8	Uncharacterized protein	E1 UBIQUITIN-ACTIVATING ENZYME (PTHR10953:SF243)
TraesCS2D02G362900.1	Up	6.13	Kinesin motor domain-containing protein	KINESIN-LIKE PROTEIN KIN-5D (PTHR47970:SF9)
TraesCS2D02G368400.1	Up	5.26	Uncharacterized protein	OS05G0121000 PROTEIN (PTHR31769:SF9)
TraesCS2D02G372200.1	Up	5.37	Uncharacterized protein	ETHYLENE-RESPONSIVE TRANSCRIPTION FACTOR RAP2-7 (PTHR32467:SF118)
TraesCS2D02G372400.1	Up	7.53	Uncharacterized protein	SUBFAMILY NOT NAMED (PTHR35546:SF73)
TraesCS2D02G375100.3	Up	7.91	Uncharacterized protein	XANTHINE/URACIL PERMEASE C887.17-RELATED (PTHR43337:SF1)
TraesCS2D02G377700.1	Up	5.32	Uncharacterized protein	PPR_LONG DOMAIN-CONTAINING PROTEIN (PTHR46128:SF211)
TraesCS2D02G378900.1	Up	8.42	Glycosyltransferase	UDP-GLYCOSYLTRANSFERASE 86A2 (PTHR48047:SF203)
TraesCS2D02G380500.1	Up	10.84	Glycosyltransferases	BETA-1,4-XYLOSYLTRANSFERASE IRX9 (PTHR10896:SF59)
TraesCS2D02G380900.1	Up	10	Uncharacterized protein	TONALLI, ISOFORM E (PTHR10782:SF4)
TraesCS2D02G381500.1	Up	5.73	Uncharacterized protein
TraesCS2D02G387600.2	Up	7.29	Uncharacterized protein	OS05G0126200 PROTEIN (PTHR36767:SF1)
TraesCS2D02G388000.1	Up	7.55	Uncharacterized protein	DUPLICATED HOMEODOMAIN-LIKE SUPERFAMILY PROTEIN (PTHR47340:SF1)
TraesCS2D02G389700.1	Up	7.38	Uncharacterized protein	PHOTOSYSTEM II REACTION CENTER PROTEIN K (PTHR35325:SF6)
TraesCS2D02G390100.2	Up	9.1	Phosphoinositide phospholipase C	PHOSPHOINOSITIDE PHOSPHOLIPASE C 2 (PTHR10336:SF154)
TraesCS2D02G391000.1	Up	9.14	Uncharacterized protein	ZINC FINGER CCCH DOMAIN-CONTAINING PROTEIN 66 (PTHR14493:SF87)
TraesCS2D02G394500.1	Up	9.56	Uncharacterized protein	RRP15-LIKE PROTEIN (PTHR13245:SF14)
TraesCS2D02G396300.2	Up	8.41	Myb-like domain-containing protein	TRIHELIX TRANSCRIPTION FACTOR GT-3B (PTHR21654:SF66)
TraesCS2D02G396500.1	Up	6.94	WRKY26 transcription factor	OS05G0343400 PROTEIN (PTHR31221:SF96)
TraesCS2D02G397600.1	Up	8.22	Protein kinase domain-containing protein	SERINE/THREONINE-PROTEIN KINASE-LIKE PROTEIN CCR3-RELATED (PTHR46146:SF3)
TraesCS2D02G397700.1	Up	9.87	Uncharacterized protein	PHOSPHOGLYCOLATE PHOSPHATASE (PTHR36807:SF2)
TraesCS2D02G397800.1	Up	9.22	Mitochondrial pyruvate carrier	MITOCHONDRIAL PYRUVATE CARRIER (PTHR14154:SF86)
TraesCS2D02G398300.1	Up	24.31	Prolycopene isomerase	PROLYCOPENE ISOMERASE, CHLOROPLASTIC (PTHR46313:SF3)
TraesCS2D02G400400.1	Up	9.11	DUF4033 domain-containing protein	BETA-CAROTENE ISOMERASE D27 (PTHR33591:SF2)
TraesCS2D02G403700.1	Up	7.66	Uncharacterized protein	LRR RECEPTOR-LIKE SERINE/THREONINE-PROTEIN KINASE ISOFORM 1 (PTHR27006:SF554)
TraesCS2D02G404500.1	Up	7.38	Uncharacterized protein	ANNEXIN (PTHR10502:SF198)
TraesCS2D02G404700.1	Up	8.92	TPT domain-containing protein	TRIOSE PHOSPHATE/PHOSPHATE TRANSLOCATOR TPT, CHLOROPLASTIC (PTHR11132:SF269)
TraesCS2D02G405300.2	Up	9.4	Uncharacterized protein	UVB-RESISTANCE PROTEIN UVR8-RELATED (PTHR22870:SF395)
TraesCS2D02G407000.1	Up	9.61	Uncharacterized protein	OS01G0281100 PROTEIN (PTHR33334:SF6)
TraesCS2D02G408300.1	Up	6.09	Peroxidase	PEROXIDASE (PTHR31235:SF381)
TraesCS2D02G409600.1	Up	10.04	Uncharacterized protein	OS05G0299200 PROTEIN (PTHR35830:SF1)
TraesCS2D02G412800.1	Up	9	Histone H4 variant TH011	HISTONE H4 (PTHR10484:SF0)
TraesCS2D02G413700.1	Up	6.56	Uncharacterized protein	SUBFAMILY NOT NAMED (PTHR33181:SF59)
TraesCS2D02G415600.1	Up	8.37	BHLH domain-containing protein	TRANSCRIPTION FACTOR APG (PTHR46807:SF6)
TraesCS2D02G416600.1	Up	7.49	Uncharacterized protein	MYB DOMAIN PROTEIN 55 (PTHR47997:SF75)
TraesCS2D02G417300.1	Up	7.31	Agenet domain-containing protein	AGENET DOMAIN-CONTAINING PROTEIN (PTHR36805:SF7)
TraesCS2D02G418200.2	Up	7.03	Uncharacterized protein	PHOSPHOGLYCERATE MUTASE-LIKE PROTEIN AT74 (PTHR46192:SF2)
TraesCS2D02G418600.1	Up	3.37	Uncharacterized protein
TraesCS2D02G420500.1	Up	3.54	Aminotran_1_2 domain-containing protein	ALANINE AMINOTRANSFERASE 2 MITOCHONDRIAL (PTHR11751:SF479)
TraesCS2D02G421100.1	Up	8.51	GRF-type domain-containing protein	OS02G0474200 PROTEIN (PTHR33680:SF7)
TraesCS2D02G422000.1	Up	8.33	Fe2OG dioxygenase domain-containing protein	CME8 PROTEIN (PTHR10209:SF859)
TraesCS2D02G422200.1	Up	7.87	Uncharacterized protein	OS05G0143300 PROTEIN (PTHR35095:SF1)
TraesCS2D02G429700.1	Up	8.6	Uncharacterized protein	PROTEIN-CYSTEINE N-PALMITOYLTRANSFERASE RASP (PTHR13285:SF18)
TraesCS2D02G430800.1	Up	8.34	Uncharacterized protein	OS02G0566400 PROTEIN (PTHR31963:SF16)
TraesCS2D02G432800.1	Up	8.64	Alpha-mannosidase	ALPHA-MANNOSIDASE (PTHR11607:SF61)
TraesCS2D02G433300.1	Up	6.65	Uncharacterized protein	ATP-DEPENDENT DNA HELICASE CHR12-RELATED (PTHR10799:SF854)
TraesCS2D02G434500.1	Up	5.64	Uncharacterized protein	TRYPTAMINE HYDROXYCINNAMOYLTRANSFERASE 1 (PTHR31642:SF278)
TraesCS2D02G436000.1	Up	7.35	Uncharacterized protein	TRYPTAMINE HYDROXYCINNAMOYLTRANSFERASE 1 (PTHR31642:SF278)
TraesCS2D02G438100.1	Up	7.78	Sucrose-phosphatase	SUCROSE-PHOSPHATASE 3-RELATED (PTHR46521:SF2)
TraesCS2D02G444900.1	Up	8.53	G domain-containing protein	VWFA DOMAIN-CONTAINING PROTEIN-RELATED (PTHR14241:SF32)
TraesCS2D02G447500.1	Up	8.1	Fibronectin type-III domain-containing protein	OS05G0145400 PROTEIN (PTHR46286:SF3)
TraesCS2D02G452000.1	Up	8.11	SUN domain-containing protein	SAD1 AND UNC84 DOMAIN-CONTAINING 1-RELATED (PTHR12911:SF8)
TraesCS2D02G452300.1	Up	8.25	PPR_long domain-containing protein	OS05G0145600 PROTEIN (PTHR47801:SF1)
TraesCS2D02G454500.1	Up	4.22	MI domain-containing protein	NUCLEOLAR MIF4G DOMAIN-CONTAINING PROTEIN 1 (PTHR18034:SF4)
TraesCS2D02G458400.1	Up	5.77	Uncharacterized protein	SUBFAMILY NOT NAMED (PTHR33207:SF24)
TraesCS2D02G459900.3	Up	8.83	Uncharacterized protein	PPR_LONG DOMAIN-CONTAINING PROTEIN (PTHR46128:SF166)
TraesCS2D02G460200.1	Up	9.05	Uncharacterized protein	28S RIBOSOMAL PROTEIN S33, MITOCHONDRIAL (PTHR13362:SF2)
TraesCS2D02G462100.1	Up	5.42	Na_H_Exchanger domain-containing protein	NA+/H+ EXCHANGER (PTHR10110:SF116)
TraesCS2D02G465200.1	Up	8.2	Glutathione transferase	GLUTATHIONE TRANSFERASE (PTHR43900:SF30)
TraesCS2D02G467500.1	Up	7.62	Glutathione transferase	GLUTATHIONE S-TRANSFERASE 4 (PTHR43900:SF17)
TraesCS2D02G467900.1	Up	5.24	Glutathione transferase	GLUTATHIONE TRANSFERASE (PTHR43900:SF33)
TraesCS2D02G471900.1	Up	7.1	Peroxidase	PEROXIDASE (PTHR31388:SF183)
TraesCS2D02G475600.1	Up	8.27	PWWP domain-containing protein	F22F7.12 PROTEIN-RELATED (PTHR10688:SF5)
TraesCS2D02G479100.1	Up	7.23	Protein kinase domain-containing protein	PROTEIN KINASE DOMAIN-CONTAINING PROTEIN (PTHR24055:SF430)
TraesCS2D02G479400.1	Up	6.62	Protein kinase domain-containing protein	PROTEIN KINASE DOMAIN-CONTAINING PROTEIN (PTHR24055:SF430)
TraesCS2D02G480100.1	Up	8.81	Protein kinase domain-containing protein	PROTEIN KINASE DOMAIN-CONTAINING PROTEIN (PTHR24055:SF430)
TraesCS2D02G481400.1	Up	8.77	Methenyltetrahydrofolate cyclohydrolase	C-1-TETRAHYDROFOLATE SYNTHASE, CYTOPLASMIC (PTHR48099:SF5)
TraesCS2D02G488200.1	Up	9.8	Phenylalanine ammonia-lyase	PHENYLALANINE AMMONIA-LYASE (PTHR10362:SF44)
TraesCS2D02G490600.1	Up	25.12	Kinesin-like protein	KINESIN-LIKE PROTEIN KIN-13A (PTHR47971:SF23)
TraesCS2D02G492700.3	Up	9.19	Uncharacterized protein	MEDIATOR OF RNA POLYMERASE II TRANSCRIPTION SUBUNIT 28 (PTHR39117:SF1)
TraesCS2D02G493100.1	Up	10.6	Histidine kinase domain-containing protein	ETHYLENE RESPONSE SENSOR 2-RELATED (PTHR24423:SF639)
TraesCS2D02G496200.1	Up	7.57	Nfu_N domain-containing protein	NFU1 IRON-SULFUR CLUSTER SCAFFOLD HOMOLOG, MITOCHONDRIAL (PTHR11178:SF1)
TraesCS2D02G496400.1	Up	8.55	GATA-type domain-containing protein	GATA-TYPE DOMAIN-CONTAINING PROTEIN (PTHR47172:SF17)
TraesCS2D02G497400.1	Up	6.78	DUF1624 domain-containing protein	OS05G0155700 PROTEIN (PTHR31061:SF23)
TraesCS2D02G497800.1	Up	8.23	Uncharacterized protein	OS03G0583800 PROTEIN (PTHR11266:SF16)
TraesCS2D02G501700.1	Up	8.15	SHS2_Rpb7-N domain-containing protein	DNA-DIRECTED RNA POLYMERASE V SUBUNIT 7 (PTHR12709:SF3)
TraesCS2D02G505300.1	Up	9.36	HECT-type E3 ubiquitin transferase	E3 UBIQUITIN-PROTEIN LIGASE UPL6 (PTHR45700:SF6)
TraesCS2D02G507500.1	Up	6.47	YTH domain-containing protein	YTH DOMAIN-CONTAINING PROTEIN (PTHR12357:SF92)
TraesCS2D02G509205.1	Up	7.45	Dihydrolipoyl dehydrogenase	DIHYDROLIPOYL DEHYDROGENASE (PTHR22912:SF214)
TraesCS2D02G515400.1	Up	27.94	GTP diphosphokinase	GTP DIPHOSPHOKINASE CRSH, CHLOROPLASTIC-RELATED (PTHR21262:SF12)
TraesCS2D02G515500.1	Up	8.52	Uncharacterized protein	OS05G0162200 PROTEIN (PTHR34121:SF4)
TraesCS2D02G520900.1	Up	9.34	Protein kinase domain-containing protein	RECEPTOR-LIKE PROTEIN KINASE FAMILY PROTEIN-RELATED (PTHR27003:SF89)
TraesCS2D02G523400.1	Up	11.21	HTH myb-type domain-containing protein	OS05G0162800 PROTEIN (PTHR12802:SF55)
TraesCS2D02G526500.1	Up	8.7	FAS1 domain-containing protein	OS05G0163300 PROTEIN (PTHR32077:SF84)
TraesCS2D02G530400.1	Up	5.55	R1 protein	PHD FINGER PROTEIN ALFIN-LIKE 1 (PTHR12321:SF39)
TraesCS2D02G531800.1	Up	3.85	Uncharacterized protein	6,7-DIMETHYL-8-RIBITYLLUMAZINE SYNTHASE (PTHR33052:SF26)
TraesCS2D02G533500.1	Up	2.54	Uncharacterized protein	HALOACID DEHALOGENASE-LIKE HYDROLASE (HAD) SUPERFAMILY PROTEIN (PTHR47858:SF2)
TraesCS2D02G534400.1	Up	8.69	RING-type domain-containing protein	RING/U-BOX SUPERFAMILY PROTEIN (PTHR15860:SF27)
TraesCS2D02G536100.1	Up	2.75	Uncharacterized protein	OS05G0217000 PROTEIN (PTHR33374:SF46)
TraesCS2D02G536600.1	Up	7.64	DUF1421 domain-containing protein	RECEPTOR-LIKE KINASE, PUTATIVE (DUF1421)-RELATED (PTHR31805:SF14)
TraesCS2D02G537700.2	Up	7.85	Uncharacterized protein	OS05G0170800 PROTEIN (PTHR47191:SF2)
TraesCS2D02G542300.1	Up	6	mRNA cap guanine-N7 methyltransferase	MRNA CAP GUANINE-N7 METHYLTRANSFERASE (PTHR12189:SF2)
TraesCS2D02G542500.1	Up	7.21	TPT domain-containing protein	PHOSPHOENOLPYRUVATE/PHOSPHATE TRANSLOCATOR 2 CHLOROPLASTIC (PTHR11132:SF274)
TraesCS2D02G542600.1	Up	2.17	Uncharacterized protein	OS05G0171200 PROTEIN (PTHR31718:SF27)
TraesCS2D02G542700.1	Up	9.09	VOC domain-containing protein	F18B13.24 PROTEIN (PTHR46142:SF3)
TraesCS2D02G547900.1	Up	9.41	Cellulose synthase	CELLULOSE SYNTHASE A CATALYTIC SUBUNIT 1 [UDP-FORMING] (PTHR13301:SF33)
TraesCS2D02G549200.1	Up	9.16	Uncharacterized protein	OS05G0189200 PROTEIN (PTHR34198:SF23)
TraesCS2D02G552200.1	Up	9.26	Uncharacterized protein	OS05G0189200 PROTEIN (PTHR34198:SF23)
TraesCS2D02G553100.1	Up	9.23	Pre-mRNA-splicing factor 38	PRE-MRNA-SPLICING FACTOR 38B (PTHR23142:SF2)
TraesCS2D02G557400.1	Up	7.42	Uncharacterized protein	SMALL POLYPEPTIDE DEVIL 10 (PTHR33102:SF57)
TraesCS2D02G564200.1	Up	8.41	Glycosyltransferase	GLYCOSYLTRANSFERASE (PTHR11926:SF744)
TraesCS2D02G566500.1	Up	8.26	Uncharacterized protein	LEUCINE-RICH REPEAT EXTENSIN-LIKE PROTEIN 3-RELATED (PTHR32093:SF120)
TraesCS2D02G566800.1	Up	7.92	Uncharacterized protein
TraesCS2D02G569300.1	Up	3.91	FLZ-type domain-containing protein	OS05G0180500 PROTEIN (PTHR46868:SF10)
TraesCS2D02G569700.1	Up	7.27	Uncharacterized protein	RRNA N-GLYCOSIDASE (PTHR45639:SF25)
TraesCS2D02G569900.1	Up	6.14	LEA-like protein 1	EMBRYOGENESIS-LIKE PROTEIN (PTHR35706:SF1)
TraesCS2D02G572800.1	Up	3.67	TPR_REGION domain-containing protein	OS05G0182100 PROTEIN (PTHR26312:SF137)
TraesCS2D02G574200.2	Up	7.22	UBC core domain-containing protein	UBIQUITIN-CONJUGATING ENZYME E2 3 (PTHR24067:SF340)
TraesCS2D02G577000.1	Up	3.12	FACT complex subunit SSRP1	FACT COMPLEX SUBUNIT SSRP1-B (PTHR45849:SF2)
TraesCS2D02G584900.1	Up	9.86	Uncharacterized protein
TraesCS2D02G587300.1	Up	8.88	Proteasome subunit beta	PROTEASOME SUBUNIT BETA-RELATED (PTHR11599:SF44)
TraesCS2D02G588100.1	Up	3.8	Uncharacterized protein	OS05G0316100 PROTEIN (PTHR11040:SF70)
TraesCS2D02G594700.1	Up	2.81	Uncharacterized protein	OS05G0302300 PROTEIN (PTHR10694:SF140)
TraesCS2D02G597900.1	Up	9.58	BHLH domain-containing protein	OS05G0228400 PROTEIN (PTHR16223:SF136)
TraesCS2D02G599600.1	Up	9.01	UBC core domain-containing protein	OS05G0232500 PROTEIN (PTHR46116:SF10)
TraesCS2D02G599700.1	Up	9.03	DNA helicase	DNA REPLICATION LICENSING FACTOR MCM6 (PTHR11630:SF43)
TraesCS2D02G600500.1	Up	8.18	F-box domain-containing protein	F-BOX DOMAIN-CONTAINING PROTEIN (PTHR38926:SF52)
TraesCS2D02G600800.1	Up	7.42	Protein kinase domain-containing protein	PROLINE-RICH RECEPTOR-LIKE PROTEIN KINASE PERK1-RELATED (PTHR47982:SF35)
TraesCS3A02G009000.1	Up	8.21	Rhomboid domain-containing protein	RHOMBOID-LIKE PROTEIN 11, CHLOROPLASTIC-RELATED (PTHR43066:SF5)
TraesCS3A02G010000.1	Up	6.18	Uncharacterized protein	ABSCISIC ACID RECEPTOR PYL8 (PTHR31213:SF4)
TraesCS3A02G012300.1	Up	6.63	GA2ox-D10 protein	GIBBERELLIN 2-BETA-DIOXYGENASE (PTHR47990:SF225)
TraesCS3A02G012900.1	Up	8.18	LEA_2 domain-containing protein	OS05G0199100 PROTEIN (PTHR31234:SF2)
TraesCS3A02G018300.1	Up	6.97	Uncharacterized protein	ZINC TRANSPORTER 7 (PTHR11040:SF52)
TraesCS3A02G018500.1	Up	6.63	Uncharacterized protein	CYTOCHROME C BIOGENESIS CCMF C-TERMINAL-LIKE MITOCHONDRIAL PROTEIN-RELATED (PTHR36010:SF1)
TraesCS3A02G021200.1	Up	7.74	Non-specific serine/threonine protein kinase	SHAGGY-RELATED PROTEIN KINASE GSK2 (PTHR24057:SF74)
TraesCS3A02G021300.1	Up	8.4	Thioredoxin domain-containing protein	THIOREDOXIN-LIKE 2-2, CHLOROPLASTIC (PTHR43601:SF32)
TraesCS3A02G023200.2	Up	8.96	Protein kinase domain-containing protein	OS05G0200500 PROTEIN (PTHR11909:SF445)
TraesCS3A02G023800.1	Up	7.33	DUF641 domain-containing protein	UNE1 (PTHR31161:SF15)
TraesCS3A02G024900.1	Up	2.21	Uncharacterized protein
TraesCS3A02G026700.1	Up	10.07	PA domain-containing protein	VACUOLAR-SORTING RECEPTOR 4 (PTHR22765:SF428)
TraesCS3A02G028400.1	Up	5.21	Ferrochelatase	FERROCHELATASE-2, CHLOROPLASTIC (PTHR11108:SF9)
TraesCS3A02G034600.1	Up	7.57	Uncharacterized protein	P-LOOP CONTAINING NUCLEOSIDE TRIPHOSPHATE HYDROLASES SUPERFAMILY PROTEIN (PTHR10887:SF525)
TraesCS3A02G036800.2	Up	8.05	Uncharacterized protein	MEDIATOR OF RNA POLYMERASE II TRANSCRIPTION SUBUNIT 32 (PTHR35989:SF1)
TraesCS3A02G041300.1	Up	6.97	RING-type domain-containing protein	LP20373P (PTHR15860:SF0)
TraesCS3A02G042700.1	Up	5.34	Uncharacterized protein	RAB6-INTERACTING GOLGIN (PTHR35315:SF1)
TraesCS3A02G046300.1	Up	7.89	PAP-associated domain-containing protein	POLY(A) RNA POLYMERASE GLD2 (PTHR12271:SF40)
TraesCS3A02G048000.1	Up	8.03	Histone acetyltransferase	HISTONE ACETYLTRANSFERASE (PTHR45750:SF3)
TraesCS3A02G050900.1	Up	5.36	Endo/exonuclease/phosphatase domain-containing protein	POLY(A)-SPECIFIC RIBONUCLEASE (PTHR12121:SF34)
TraesCS3A02G053000.1	Up	5.9	NAB domain-containing protein	PROTEIN NETWORKED 1A (PTHR32258:SF6)
TraesCS3A02G053600.1	Up	2.36	Maspardin	MASPARDIN (PTHR15913:SF0)
TraesCS3A02G056000.1	Up	7.46	IENR2 domain-containing protein	NUMOD3 MOTIF FAMILY PROTEIN, EXPRESSED (PTHR34199:SF2)
TraesCS3A02G061100.1	Up	8.25	F-box domain-containing protein	F-BOX/LRR-REPEAT PROTEIN 15 (PTHR34709:SF57)
TraesCS3A02G067300.1	Up	10.44	Uncharacterized protein	28S RIBOSOMAL PROTEIN S12, MITOCHONDRIAL (PTHR11652:SF1)
TraesCS3A02G072900.1	Up	4.48	ATP synthase subunit alpha, mitochondrial	ATP SYNTHASE SUBUNIT ALPHA-RELATED (PTHR48082:SF8)
TraesCS3A02G075100.1	Up	9.37	EF-hand domain-containing protein	FAMILY PROTEIN, PUTATIVE, EXPRESSED-RELATED (PTHR12121:SF31)
TraesCS3A02G076300.1	Up	7.44	Macro domain-containing protein	GANGLIOSIDE-INDUCED DIFFERENTIATION-ASSOCIATED PROTEIN 2 (PTHR11106:SF72)
TraesCS3A02G076900.1	Up	6.36	RING-type domain-containing protein	OS10G0445400 PROTEIN (PTHR15315:SF36)
TraesCS3A02G078500.1	Up	5.21	ARID domain-containing protein	DNA-BINDING DOMAIN-CONTAINING PROTEIN, PUTATIVE, EXPRESSED-RELATED (PTHR46410:SF17)
TraesCS3A02G080800.1	Up	8.58	Ubiquitin-like domain-containing protein	NON-SPECIFIC SERINE/THREONINE PROTEIN KINASE-RELATED (PTHR48051:SF1)
TraesCS3A02G081300.1	Up	2.84	UBC core domain-containing protein	OS10G0447100 PROTEIN (PTHR24068:SF488)
TraesCS3A02G082800.1	Up	6.86	O-fucosyltransferase family protein	EXPRESSED PROTEIN (PTHR31469:SF2)
TraesCS3A02G083400.1	Up	6.86	Gln-synt_C domain-containing protein	TYPE-1 GLUTAMINE SYNTHETASE 1 (PTHR43785:SF2)
TraesCS3A02G083700.1	Up	6.42	Uncharacterized protein	CHY ZINC FINGER FAMILY PROTEIN, EXPRESSED (PTHR21319:SF64)
TraesCS3A02G085500.1	Up	2.56	Uncharacterized protein	SUBFAMILY NOT NAMED (PTHR15241:SF383)
TraesCS3A02G086900.1	Up	8.64	Inosine triphosphate pyrophosphatase	INOSINE TRIPHOSPHATE PYROPHOSPHATASE (PTHR11067:SF9)
TraesCS3A02G087100.1	Up	2.14	Uncharacterized protein	THIOLASE 2, PEROXISOMAL, PUTATIVE, EXPRESSED-RELATED (PTHR43853:SF20)
TraesCS3A02G087400.1	Up	7.6	Uncharacterized protein	60 KDA HEAT SHOCK PROTEIN, MITOCHONDRIAL (PTHR45633:SF3)
TraesCS3A02G087700.1	Up	7.04	WD_REPEATS_REGION domain-containing protein	WD REPEAT-CONTAINING PROTEIN 70 (PTHR16017:SF0)
TraesCS3A02G087800.1	Up	7.45	Uncharacterized protein	OS10G0464800 PROTEIN (PTHR10579:SF132)
TraesCS3A02G088800.1	Up	2.06	Pre-mRNA-processing factor 19	PRE-MRNA-PROCESSING FACTOR 19 (PTHR43995:SF1)
TraesCS3A02G089000.1	Up	8.32	Protein kinase domain-containing protein	PROTEIN KINASE DOMAIN-CONTAINING PROTEIN (PTHR48005:SF44)
TraesCS3A02G090000.1	Up	5.49	Hydrolase_4 domain-containing protein	TRANSMEMBRANE PROTEIN 68 (PTHR22753:SF14)
TraesCS3A02G091400.1	Up	7.75	Uncharacterized protein	PROTEIN NRT1/ PTR FAMILY 5.2 (PTHR11654:SF453)
TraesCS3A02G094900.1	Up	5.2	TPR_REGION domain-containing protein	OS10G0471400 PROTEIN (PTHR44102:SF1)
TraesCS3A02G097200.1	Up	8.74	Non-lysosomal glucosylceramidase	NON-LYSOSOMAL GLUCOSYLCERAMIDASE (PTHR12654:SF0)
TraesCS3A02G099600.1	Up	8.04	Uncharacterized protein	UDP-GLUCOSE:GLYCOPROTEIN GLUCOSYLTRANSFERASE (PTHR11226:SF0)
TraesCS3A02G100100.1	Up	8.53	ULP_PROTEASE domain-containing protein	OS04G0316900 PROTEIN (PTHR12606:SF143)
TraesCS3A02G100300.1	Up	9.19	Uncharacterized protein	OS09G0537700 PROTEIN (PTHR11240:SF47)
TraesCS3A02G105900.1	Up	7.97	Long-chain-alcohol oxidase	LONG-CHAIN-ALCOHOL OXIDASE (PTHR46056:SF20)
TraesCS3A02G110100.1	Up	2.96	Uncharacterized protein	ARGONAUTE-1, ISOFORM A (PTHR22891:SF174)
TraesCS3A02G113000.1	Up	7	Long-chain-alcohol oxidase	OS10G0475100 PROTEIN (PTHR46056:SF2)
TraesCS3A02G113200.1	Up	9.62	DUF1681 domain-containing protein	EAR-BINDING COAT-ASSOCIATED PROTEIN 2, PUTATIVE, EXPRESSED-RELATED (PTHR12847:SF3)
TraesCS3A02G113600.1	Up	5.94	Uncharacterized protein	MIP22305P (PTHR14095:SF0)
TraesCS3A02G125500.1	Up	4.26	Glycosyltransferase [Source:UniProtKB/TrEMBL;Acc:A0A1D5VIJ9]
TraesCS3A02G127300.1	Up	7.77	Uncharacterized protein	EXPORTIN-4 (PTHR12596:SF1)
TraesCS3A02G129100.1	Up	9.74	Methyltransferase	METHYLTRANSFERASE PMT8-RELATED (PTHR10108:SF1120)
TraesCS3A02G131200.1	Up	8.18	Cytokinin riboside 5'-monophosphate phosphoribohydrolase	LOG FAMILY PROTEIN YJL055W (PTHR31223:SF70)
TraesCS3A02G132300.1	Up	8.38	Uncharacterized protein	MITOCHONDRIAL IMPORT INNER MEMBRANE TRANSLOCASE SUBUNIT TIM16 (PTHR12388:SF0)
TraesCS3A02G132700.1	Up	9.28	Auxin response factor	AUXIN RESPONSE FACTOR 22 (PTHR31384:SF165)
TraesCS3A02G133300.1	Up	8.32	Uncharacterized protein	HOMEOBOX-LEUCINE ZIPPER PROTEIN REVOLUTA (PTHR45950:SF10)
TraesCS3A02G134900.1	Up	6.86	Uncharacterized protein	SENESCENCE REGULATOR (PTHR46525:SF20)
TraesCS3A02G135800.1	Up	8.18	Uncharacterized protein	EXPRESSED PROTEIN (PTHR35718:SF1)
TraesCS3A02G136800.1	Up	2.61	Coatomer subunit gamma	COATOMER SUBUNIT GAMMA-2 (PTHR10261:SF0)
TraesCS3A02G137000.1	Up	7.74	Uncharacterized protein	XAA-PRO AMINOPEPTIDASE 1 (PTHR43763:SF6)
TraesCS3A02G138100.1	Up	7.27	Uncharacterized protein	RAN-BINDING PROTEIN IN THE MICROTUBULE-ORGANISING CENTRE PROTEIN (PTHR12864:SF13)
TraesCS3A02G140100.1	Up	9.35	Uncharacterized protein	THIOREDOXIN DOMAIN-CONTAINING PROTEIN (PTHR31984:SF12)
TraesCS3A02G142800.1	Up	9.99	DUF3506 domain-containing protein	PROTEIN EXECUTER 1, CHLOROPLASTIC (PTHR33917:SF3)
TraesCS3A02G143100.1	Up	6.63	Uncharacterized protein	SUBFAMILY NOT NAMED (PTHR34379:SF14)
TraesCS3A02G143400.1	Up	5.53	Uncharacterized protein	SUBFAMILY NOT NAMED (PTHR12052:SF9)
TraesCS3A02G145700.1	Up	7.43	RING-type E3 ubiquitin transferase	RING-TYPE E3 UBIQUITIN TRANSFERASE (PTHR15710:SF202)
TraesCS3A02G148200.1	Up	6.63	Uncharacterized protein	PREFOLDIN SUBUNIT 5 (PTHR12674:SF2)
TraesCS3A02G149800.1	Up	8.11	Uncharacterized protein	OS10G0488300 PROTEIN (PTHR14190:SF11)
TraesCS3A02G152500.1	Up	8.56	Alpha-galactosidase	ALPHA-GALACTOSIDASE 2 (PTHR11452:SF33)
TraesCS3A02G153900.1	Up	10.66	Alpha-galactosidase	ALPHA-GALACTOSIDASE 8-RELATED (PTHR11452:SF85)
TraesCS3A02G157200.1	Up	8.44	DUF641 domain-containing protein	EXPRESSED PROTEIN (PTHR31161:SF3)
TraesCS3A02G157900.1	Up	8.12	J domain-containing protein	CHAPERONE PROTEIN DNAJ 13 (PTHR44914:SF1)
TraesCS3A02G158200.1	Up	10.22	MSP domain-containing protein	MSP DOMAIN CONTAINING PROTEIN, EXPRESSED (PTHR10809:SF136)
TraesCS3A02G158300.1	Up	7.67	Uncharacterized protein	DUF577 DOMAIN-CONTAINING PROTEIN (PTHR31861:SF15)
TraesCS3A02G158500.2	Up	9.75	C2 NT-type domain-containing protein	DCD DOMAIN-CONTAINING PROTEIN NRP-B (PTHR46034:SF32)
TraesCS3A02G158800.1	Up	2.08	Cytochrome b561 domain-containing protein	CYTOCHROME B561 (PTHR10106:SF18)
TraesCS3A02G160900.1	Up	9.14	DUF295 domain-containing protein	OS05G0150100 PROTEIN (PTHR36901:SF6)
TraesCS3A02G167400.1	Up	9.59	Uncharacterized protein	BENZYL ALCOHOL O-BENZOYLTRANSFERASE (PTHR31642:SF9)
TraesCS3A02G168200.1	Up	6.24	C2H2-type domain-containing protein	ACYL-UDP-N-ACETYLGLUCOSAMINE O-ACYLTRANSFERASE (PTHR35497:SF1)
TraesCS3A02G170400.1	Up	5.97	Uncharacterized protein	F10K1.8 PROTEIN (PTHR13479:SF65)
TraesCS3A02G173500.1	Up	4.5	Uncharacterized protein	CBS DOMAIN-CONTAINING PROTEIN (PTHR13780:SF128)
TraesCS3A02G175300.1	Up	7.29	Uncharacterized protein	PRE-MRNA-PROCESSING FACTOR 6 (PTHR11246:SF1)
TraesCS3A02G175500.1	Up	10.07	AB hydrolase-1 domain-containing protein	HYDROLASE, PUTATIVE, EXPRESSED-RELATED (PTHR43329:SF3)
TraesCS3A02G178600.1	Up	8.7	WAPL domain-containing protein	WINGS APART-LIKE PROTEIN HOMOLOG (PTHR22100:SF13)
TraesCS3A02G178900.1	Up	9.11	Uncharacterized protein	EXPRESSED PROTEIN (PTHR33085:SF125)
TraesCS3A02G181000.1	Up	7.46	Uncharacterized protein	SUBFAMILY NOT NAMED (PTHR33191:SF26)
TraesCS3A02G182900.1	Up	8.57	Uncharacterized protein	EXPRESSED PROTEIN (PTHR31676:SF27)
TraesCS3A02G183800.1	Up	8.73	Uncharacterized protein	PROTEIN TIC110, CHLOROPLASTIC (PTHR34935:SF3)
TraesCS3A02G184400.1	Up	6.75	Uncharacterized protein	SUBFAMILY NOT NAMED (PTHR34935:SF2)
TraesCS3A02G185300.1	Up	10.29	Uncharacterized protein	BPS1-LIKE PROTEIN (PTHR31509:SF3)
TraesCS3A02G185700.1	Up	9.14	Uncharacterized protein	OS10G0511600 PROTEIN (PTHR11010:SF75)
TraesCS3A02G186100.1	Up	7.69	Uncharacterized protein	THYMUS-SPECIFIC SERINE PROTEASE (PTHR11010:SF11)
TraesCS3A02G190100.2	Up	7.4	Protein kinase domain-containing protein	OS10G0510700 PROTEIN (PTHR24349:SF279)
TraesCS3A02G192900.3	Up	8.42	Uncharacterized protein
TraesCS3A02G194100.1	Up	6.94	Uncharacterized protein	OS10G0509401 PROTEIN (PTHR34283:SF9)
TraesCS3A02G194300.1	Up	24.34	PAP_fibrillin domain-containing protein	PLASTID-LIPID-ASSOCIATED PROTEIN 10, CHLOROPLASTIC-RELATED (PTHR31906:SF6)
TraesCS3A02G194600.1	Up	24.8	Uncharacterized protein	EXPRESSED PROTEIN (PTHR36372:SF2)
TraesCS3A02G194800.1	Up	6.54	DNA_MISMATCH_REPAIR_2 domain-containing protein	DNA MISMATCH REPAIR PROTEIN MUTS, TYPE 2 (PTHR11361:SF151)
TraesCS3A02G196400.1	Up	8.55	PMEI domain-containing protein	OS10G0508700 PROTEIN (PTHR31080:SF254)
TraesCS3A02G196600.1	Up	7.58	Methionine aminopeptidase	METHIONINE AMINOPEPTIDASE 1 (PTHR43330:SF7)
TraesCS3A02G197000.2	Up	8.72	Uncharacterized protein
TraesCS3A02G197300.1	Up	7.58	Photosystem II reaction center protein Z	PHOTOSYSTEM II REACTION CENTER PROTEIN Z (PTHR34971:SF2)
TraesCS3A02G199900.1	Up	7.22	PSI-J	PHOTOSYSTEM I REACTION CENTER SUBUNIT IX (PTHR36082:SF2)
TraesCS3A02G200400.1	Up	11.55	Uncharacterized protein	SUBFAMILY NOT NAMED (PTHR48245:SF1)
TraesCS3A02G201700.1	Up	8.53	DAGKc domain-containing protein	LD11247P-RELATED (PTHR12358:SF31)
TraesCS3A02G202500.1	Up	8	Uncharacterized protein	PROTEIN HLB1 (PTHR45005:SF2)
TraesCS3A02G204000.1	Up	6.53	Uncharacterized protein	DNA EXCISION REPAIR PROTEIN ERCC-1 (PTHR12749:SF0)
TraesCS3A02G206600.1	Up	2.77	Uncharacterized protein	PROTEIN PHYTOCHROME KINASE SUBSTRATE 2 (PTHR33781:SF4)
TraesCS3A02G209400.1	Up	7.65	Uncharacterized protein	MITOCHONDRIAL INNER MEMBRANE PROTEIN OXA1 (PTHR12428:SF34)
TraesCS3A02G210000.1	Up	8.68	AB hydrolase-1 domain-containing protein	HYDROLASE, ALPHA/BETA FOLD FAMILY PROTEIN, EXPRESSED (PTHR45763:SF68)
TraesCS3A02G210200.1	Up	7.62	Uncharacterized protein	E3 UBIQUITIN-PROTEIN LIGASE XBAT33 (PTHR24128:SF35)
TraesCS3A02G211400.3	Up	6.83	Non-specific serine/threonine protein kinase	SHAGGY-RELATED PROTEIN KINASE THETA (PTHR24057:SF60)
TraesCS3A02G212200.2	Up	7.17	RHOMBOID-like protein	RHOMBOID-LIKE PROTEIN (PTHR22936:SF100)
TraesCS3A02G214500.2	Up	8.1	PCI domain-containing protein	PCI DOMAIN-CONTAINING PROTEIN (PTHR14145:SF4)
TraesCS3A02G215900.1	Up	2.22	Prephenate dehydratase domain-containing protein	OS10G0523700 PROTEIN (PTHR21022:SF17)
TraesCS3A02G216400.1	Up	6.22	Uncharacterized protein	OS10G0524600 PROTEIN (PTHR10795:SF528)
TraesCS3A02G217400.1	Up	5.23	Uncharacterized protein	GLUTATHIONE S-TRANSFERASE U17 (PTHR11260:SF615)
TraesCS3A02G220400.1	Up	9.07	Uncharacterized protein	SUBFAMILY NOT NAMED (PTHR11260:SF721)
TraesCS3A02G221000.1	Up	9.06	Uncharacterized protein	GST C-TERMINAL DOMAIN-CONTAINING PROTEIN (PTHR11260:SF594)
TraesCS3A02G221800.1	Up	7.2	Uncharacterized protein	GLUTATHIONE S-TRANSFERASE GST 26 (PTHR11260:SF566)
TraesCS3A02G222700.1	Up	9.81	Uncharacterized protein	GLUTATHIONE S-TRANSFERASE GST 26 (PTHR11260:SF566)
TraesCS3A02G224600.1	Up	5.01	Uncharacterized protein	U2 SNRNP-ASSOCIATED SURP MOTIF-CONTAINING PROTEIN (PTHR23140:SF0)
TraesCS3A02G228800.1	Up	10.37	Transcription repressor	TRANSCRIPTION REPRESSOR (PTHR33057:SF201)
TraesCS3A02G228900.1	Up	7.34	Mitogen-activated protein kinase	MITOGEN-ACTIVATED PROTEIN KINASE 11-RELATED (PTHR24055:SF439)
TraesCS3A02G230000.3	Up	3.03	PPPDE domain-containing protein	EXPRESSED PROTEIN (PTHR12378:SF79)
TraesCS3A02G231400.1	Up	9.2	PPPDE domain-containing protein	EXPRESSED PROTEIN (PTHR12378:SF79)
TraesCS3A02G232400.1	Up	3.13	Non-lysosomal glucosylceramidase	NON-LYSOSOMAL GLUCOSYLCERAMIDASE (PTHR12654:SF21)
TraesCS3A02G233100.1	Up	7.8	Protein kinase domain-containing protein	SERINE/THREONINE-PROTEIN KINASE BSK2 (PTHR45863:SF15)
TraesCS3A02G233900.1	Up	8.82	Histone domain-containing protein	HISTONE H2B.9 (PTHR23428:SF332)
TraesCS3A02G236900.2	Up	7.06	DFRP_C domain-containing protein
TraesCS3A02G240600.1	Up	8.55	Uncharacterized protein	NUCLEAR CONTROL OF ATPASE PROTEIN 2 (PTHR28234:SF1)
TraesCS3A02G241000.1	Up	9.08	J domain-containing protein	DNAJ HOMOLOG SUBFAMILY C MEMBER 13 (PTHR36983:SF2)
TraesCS3A02G245900.1	Up	7.91	PAP_fibrillin domain-containing protein	PLASTID-LIPID-ASSOCIATED PROTEIN 3, CHLOROPLASTIC-RELATED (PTHR31906:SF5)
TraesCS3A02G246600.1	Up	5.42	Uncharacterized protein	CALCIUM-BINDING PROTEIN CML11-RELATED (PTHR23050:SF363)
TraesCS3A02G248900.1	Up	8.06	Inositol-tetrakisphosphate 1-kinase	INOSITOL-TETRAKISPHOSPHATE 1-KINASE 5 (PTHR14217:SF24)
TraesCS3A02G249400.2	Up	7.84	Uncharacterized protein	TRANSMEMBRANE PROTEIN 199 (PTHR31394:SF1)
TraesCS3A02G250200.1	Up	9.87	Uncharacterized protein	LYSINE-SPECIFIC DEMETHYLASE JMJ706 (PTHR10694:SF107)
TraesCS3A02G250500.1	Up	8.46	CS domain-containing protein	INACTIVE SHIKIMATE KINASE LIKE 2, CHLOROPLASTIC-RELATED (PTHR21087:SF23)
TraesCS3A02G251400.1	Up	9.63	Xyloglucan endotransglucosylase/hydrolase	XYLOGLUCAN ENDOTRANSGLUCOSYLASE/HYDROLASE (PTHR31062:SF41)
TraesCS3A02G254500.1	Up	6.71	CTP_transf_like domain-containing protein	CHOLINEPHOSPHATE CYTIDYLYLTRANSFERASE (PTHR10739:SF61)
TraesCS3A02G255500.1	Up	8.57	MFS domain-containing protein	D-XYLOSE-PROTON SYMPORTER-LIKE 2 (PTHR48023:SF4)
TraesCS3A02G256200.1	Up	4.88	50S ribosomal protein L35	RIBOSOMAL PROTEIN L35 (PTHR36400:SF1)
TraesCS3A02G256400.2	Up	11.47	Uncharacterized protein	ADP-RIBOSYLATION FACTOR B1C (PTHR11711:SF344)
TraesCS3A02G256900.1	Up	7.12	Cupin_3 domain-containing protein	PLASTID TRANSCRIPTIONALLY ACTIVE 18 (PTHR33271:SF7)
TraesCS3A02G260500.1	Up	8.27	Uncharacterized protein	RING-TYPE DOMAIN-CONTAINING PROTEIN (PTHR45969:SF9)
TraesCS3A02G260700.1	Up	7.94	PMI15 [Source:Projected from Arabidopsis thaliana (AT5G38150) UniProtKB/TrEMBL;Acc:A0A178UJM4]
TraesCS3A02G261100.1	Up	6.38	Uncharacterized protein	EXPRESSED PROTEIN (PTHR13533:SF31)
TraesCS3A02G262400.1	Up	5.2	MFS domain-containing protein	MONOSACCHARIDE-SENSING PROTEIN 3 (PTHR48021:SF51)
TraesCS3A02G263400.1	Up	8.07	Complex1_30kDa domain-containing protein	NADH DEHYDROGENASE [UBIQUINONE] IRON-SULFUR PROTEIN 3, MITOCHONDRIAL (PTHR10884:SF14)
TraesCS3A02G263500.1	Up	9.59	Oxidored_q6 domain-containing protein	NADH DEHYDROGENASE [UBIQUINONE] IRON-SULFUR PROTEIN 7, MITOCHONDRIAL (PTHR11995:SF14)
TraesCS3A02G264100.1	Up	8.46	MLO-like protein	MLO-LIKE PROTEIN (PTHR31942:SF112)
TraesCS3A02G264500.1	Up	2.83	Protein-serine/threonine phosphatase	PROTEIN-SERINE/THREONINE PHOSPHATASE (PTHR13832:SF831)
TraesCS3A02G265000.1	Up	8.68	Uncharacterized protein	EXPRESSED PROTEIN (PTHR33070:SF8)
TraesCS3A02G265600.1	Up	9.38	Protein kinase domain-containing protein	SERINE/THREONINE-PROTEIN KINASE BSK1-2 (PTHR45863:SF16)
TraesCS3A02G267300.1	Up	7.25	Chitinase	CHITINASE 8 (PTHR22595:SF171)
TraesCS3A02G271400.1	Up	6.67	Uncharacterized protein	DDB1 AND CUL4-ASSOCIATED FACTOR 8 (PTHR15574:SF21)
TraesCS3A02G272000.1	Up	6.94	F-box domain-containing protein	F-BOX DOMAIN-CONTAINING PROTEIN (PTHR32133:SF381)
TraesCS3A02G276400.2	Up	8.04	RING-type domain-containing protein	NEP1-INTERACTING PROTEIN 1 (PTHR46151:SF7)
TraesCS3A02G276900.1	Up	8.87	Magnesium transporter	MAGNESIUM TRANSPORTER MRS2-4-RELATED (PTHR13890:SF2)
TraesCS3A02G277300.1	Up	10.11	Dual-specificity phosphatase CDC25	ARSENATE REDUCTASE 2.1 (PTHR10828:SF67)
TraesCS3A02G278900.1	Up	7	Uncharacterized protein	U2 SMALL NUCLEAR RIBONUCLEOPROTEIN AUXILIARY FACTOR-LIKE PROTEIN (PTHR35770:SF1)
TraesCS3A02G279400.1	Up	6.73	Exostosin domain-containing protein	EXOSTOSIN DOMAIN-CONTAINING PROTEIN (PTHR11062:SF234)
TraesCS3A02G279800.1	Up	9.6	Lactamase_B domain-containing protein	LACTAMASE_B DOMAIN-CONTAINING PROTEIN (PTHR42773:SF2)
TraesCS3A02G280800.1	Up	8.22	AIG1-type G domain-containing protein	GTP-BINDING PROTEIN A (PTHR10903:SF135)
TraesCS3A02G281200.1	Up	10.53	Branched-chain-amino-acid aminotransferase	BRANCHED-CHAIN-AMINO-ACID AMINOTRANSFERASE (PTHR42825:SF33)
TraesCS3A02G284100.1	Up	8.69	Proline dehydrogenase	PROLINE DEHYDROGENASE 1, MITOCHONDRIAL (PTHR13914:SF0)
TraesCS3A02G284800.2	Up	9.64	GRAS domain-containing protein	OS10G0551200 PROTEIN (PTHR31636:SF205)
TraesCS3A02G285900.1	Up	8.45	Flavin-containing monooxygenase	FLAVIN-CONTAINING MONOOXYGENASE (PTHR23023:SF266)
TraesCS3A02G287900.3	Up	9.16	Uncharacterized protein	GLYCOGENIN GLUCOSYLTRANSFERASE (PTHR11183:SF60)
TraesCS3A02G288200.4	Up	9.23	Uncharacterized protein	EXPANSIN-B2 (PTHR31692:SF19)
TraesCS3A02G289700.2	Up	7.64	Uncharacterized protein	EXPANSIN-B3 (PTHR31692:SF17)
TraesCS3A02G290900.1	Up	9.17	Uncharacterized protein	EXPANSIN-B4 (PTHR31692:SF9)
TraesCS3A02G291600.1	Up	7.42	NADH dehydrogenase [ubiquinone] 1 alpha subcomplex assembly factor 3	NADH DEHYDROGENASE [UBIQUINONE] 1 ALPHA SUBCOMPLEX ASSEMBLY FACTOR 3 (PTHR21192:SF2)
TraesCS3A02G292200.1	Up	10.38	Uncharacterized protein	EXPRESSED PROTEIN (PTHR36356:SF1)
TraesCS3A02G293800.1	Up	7.49	Uncharacterized protein	HEXITOL PHOSPHATASE B (PTHR46193:SF18)
[truncated: 16,834 more rows]

## Sheet: Table S5
Table S5. Summary of the annotated differentially expressed transcripts (DETs) expressions and gene on-tology (GO) classification, the results summarized in three main categories: Biological process (BP), cellular component (CC), and molecular function (MF),
Genotype	GO Biological Process	number of transcripts	LogFC			Genotype	GO cellular component	number of transcripts	LogFC			Genotype	GO molecular function	number of transcripts	LogFC
			Up	Down					Up	Down					Up	Down
Akteur	localization (GO:0051179) | 926	926	1263.66	-6373.34		Akteur	nucleus (GO:0005634) | 1533	1533	2388.7	-10450.7		Akteur	ion binding (GO:0043167) | 2114	2114	3115.96	-14302.6
	transport (GO:0006810) | 882	882	1214.63	-6041.4			endomembrane system (GO:0012505) | 613	613	884.816	-4344.68			anion binding (GO:0043168) | 1157	1157	1610.78	-8009.99
	phosphorylation (GO:0016310) | 626	626	868.49	-4314.81			plastid (GO:0009536) | 392	392	1432.74	-1564.42			nucleoside phosphate binding (GO:1901265) | 1115	1115	1595.01	-7650.12
	catabolic process (GO:0009056) | 593	593	776.92	-4014.53			chloroplast (GO:0009507) | 371	371	1320.34	-1533.28			small molecule binding (GO:0036094) | 1184	1184	1652.43	-8171.51
	protein phosphorylation (GO:0006468) | 472	472	617.18	-3316.6			nuclear protein-containing complex (GO:0140513) | 291	291	480.973	-2117.9			carbohydrate derivative binding (GO:0097367) | 1027	1027	1472.82	-7107.03
	macromolecule catabolic process (GO:0009057) | 324	324	404.27	-2281.23			endoplasmic reticulum (GO:0005783) | 277	277	381.058	-2005.18			purine nucleotide binding (GO:0017076) | 1007	1007	1440.44	-7012.54
	ubiquitin-dependent protein catabolic process (GO:0006511) | 183	183	213.79	-1330.38			membrane protein complex (GO:0098796) | 215	215	489.863	-1104.58			ATP binding (GO:0005524) | 903	903	1258.23	-6322.33
	generation of precursor metabolites and energy (GO:0006091) | 165	165	439.22	-682.06			thylakoid (GO:0009579) | 115	115	486.212	-260.239			phosphotransferase activity, alcohol group as acceptor (GO:0016773) | 552	552	727.3	-3861.93
	translation (GO:0006412) | 165	165	465.68	-699.72			ribosome (GO:0005840) | 114	114	338.464	-425.177			protein kinase activity (GO:0004672) | 477	477	617.934	-3367.76
	mRNA processing (GO:0006397) | 138	138	175.37	-1084.32			photosynthetic membrane (GO:0034357) | 94	94	382.027	-192.581			acyltransferase activity (GO:0016746) | 202	202	275.153	-1456.79
	photosynthesis (GO:0015979) | 91	91	453.78	-76.48			protein-DNA complex (GO:0032993) | 74	74	168.118	-431.284			structural molecule activity (GO:0005198) | 128	128	319.91	-552.267
	response to inorganic substance (GO:0010035) | 49	49	172.22	-176.67			ribosomal subunit (GO:0044391) | 69	69	205.914	-277.919			structural constituent of ribosome (GO:0003735) | 103	103	294.044	-373.764
	photosynthesis, light reaction (GO:0019684) | 41	41	210.68	-16.7			DNA packaging complex (GO:0044815) | 66	66	139.044	-384.455			protein heterodimerization activity (GO:0046982) | 68	68	151.17	-383.203
	protein-chromophore linkage (GO:0018298) | 41	41	154.94	-84.81			nucleosome (GO:0000786) | 61	61	139.044	-343.523			transcription coregulator activity (GO:0003712) | 63	63	47.6308	-493.485
	pigment biosynthetic process (GO:0046148) | 35	35	161.09	-109.15			U2-type spliceosomal complex (GO:0005684) | 31	31	40.0703	-266.955			chlorophyll binding (GO:0016168) | 31	31	140.231	-17.5065
	tetrapyrrole metabolic process (GO:0033013) | 28	28	138.31	-74.4			histone acetyltransferase complex (GO:0000123) | 20	20	9.15291	-174.28			ribulose-bisphosphate carboxylase activity (GO:0016984) | 11	11	81.2008	0
	DNA-templated transcription, termination (GO:0006353) | 20	20	101.22	-70.52			phagophore assembly site (GO:0000407) | 13	13	0	-121.443		Fengyou	protein kinase activity (GO:0004672) | 477 | 617,934	598	1453.16	-4872.63
	response to acid chemical (GO:0001101) | 19	19	106.41	-30.81		Fengyou	intracellular non-membrane-bounded organelle (GO:0043232) | 370	370	1563.35	-2288.29			phosphotransferase activity, alcohol group as acceptor (GO:0016773) | 552 | 727,3	164	255.322	-1574.67
	vacuole organization (GO:0007033) | 18	18	0	-167.06			vesicle (GO:0031982) | 128	128	256.422	-1151.65			small molecule binding (GO:0036094) | 1184 | 1652,43	156	235.639	-1596.52
	response to water deprivation (GO:0009414) | 17	17	96.57	-21.73			thylakoid (GO:0009579) | 86	86	417.099	-398.895			ATP binding (GO:0005524) | 903 | 1258,23	127	223.973	-1328.19
	autophagosome assembly (GO:0000045) | 15	15	0	-142.22			endosome (GO:0005768) | 75	75	127.933	-744.252		Svitava	ion binding (GO:0043167)	951	7716.67	-595.307
	carbon fixation (GO:0015977) | 15	15	96.82	-5.34			thylakoid membrane (GO:0042651) | 65	65	322.183	-255.544			NADH dehydrogenase activity (GO:0003954)	7	15.6604	-6.31774
	response to cold (GO:0009409) | 14	14	81.23	-9.58		Svitava	intracellular anatomical structure (GO:0005622) | 1804	1804	14684.2	-953.926
Fengyou	phosphorylation (GO:0016310) | 623	623	65.6505	-233.562			organelle (GO:0043226) | 1495	1495	12215.2	-791.316
	protein phosphorylation (GO:0006468) | 498	498	1211.34	-3982.18			intracellular organelle (GO:0043229) | 1473	1473	12021.3	-791.316
	lipid biosynthetic process (GO:0008610) | 176	176	441.761	-1584.39			membrane-bounded organelle (GO:0043227) | 1398	1398	11399.2	-689.245
	translation (GO:0006412) | 161	161	104.221	-250.179			intracellular membrane-bounded organelle (GO:0043231) | 1376	1376	11204.2	-689.245
	mRNA splicing, via spliceosome (GO:0000398) | 64	64	144.618	-747.231			cytoplasm (GO:0005737) | 1159	1159	9397.95	-631.579
	photosynthesis (GO:0015979) | 43	43	146.887	-94.0711
	sulfur compound biosynthetic process (GO:0044272) | 36	36	55.4039	-427.587
	amine metabolic process (GO:0009308) | 36	36	34.8189	-367.925
	cellular biogenic amine biosynthetic process (GO:0042401) | 26	26	7.51171	-265.726
	maturation of SSU-rRNA (GO:0030490) | 26	26	153.419	-90.4574
	vesicle organization (GO:0016050) | 33	33	32.5372	-330.147
	regulation of mRNA metabolic process (GO:1903311) | 16	16	106.48	-38.2606
	indole-containing compound biosynthetic process (GO:0042435) | 14	14	7.51171	-155.156
	cellular response to extracellular stimulus (GO:0031668) | 13	13	77.5399	-31.0739
	regulation of small molecule metabolic process (GO:0062012) | 11	11	0	-163.986
	regulation of mRNA processing (GO:0050684) | 10	10	72.7007	-6.44499
	regulation of RNA splicing (GO:0043484) | 10	10	64.5078	-13.3576
	zinc ion transmembrane transport (GO:0071577) | 10	10	81.8076	0
	zinc ion transport (GO:0006829) | 10	10	81.8076	0
	regulation of cellular ketone metabolic process (GO:0010565) | 9	9	0	-133.325
	chromosome condensation (GO:0030261) | 5	5	0	-101.481
Svitava	cellular process (GO:0009987)| 2006	2006	16060.4	-1198.37
	metabolic process (GO:0008152)| 1640	1640	13109.6	-952.39
	organic substance metabolic process (GO:0071704)| 1472	1472	11699.1	-902.57
	cellular metabolic process (GO:0044237)| 1421	1421	11354.8	-761.45
	primary metabolic process (GO:0044238)| 1387	1387	11037.9	-873.78
	nitrogen compound metabolic process (GO:0006807)| 1182	1182	9416.47	-550.12
	cellular nitrogen compound metabolic process (GO:0034641)| 503	503	4032.16	-186.99
	organic cyclic compound metabolic process (GO:1901360)| 423	423	3430.12	-165.14
	cellular component organization or biogenesis (GO:0071840)| 388	388	3245.77	-209.1
	cellular aromatic compound metabolic process (GO:0006725)| 411	411	3349.45	-158.15
	heterocycle metabolic process (GO:0046483)| 392	392	3168.2	-162.34
	nucleobase-containing compound metabolic process (GO:0006139)| 345	345	2802.05	-155.35
	nucleic acid metabolic process (GO:0090304)| 272	272	2282.6	-99.03
	organelle organization (GO:0006996)| 240	240	2037.61	-135.63
	RNA metabolic process (GO:0016070)| 215	215	1813.34	-48.46
	RNA processing (GO:0006396)| 128	128	1133.27	-26.51
	mRNA metabolic process (GO:0016071)| 88	88	788.2	-31.45
	response to abscisic acid (GO:0009737)| 12	12	33.69	-57.98
	response to cold (GO:0009409)| 8	8	5.71	-57.98
	response to water deprivation (GO:0009414)| 8	8	0	-66.52

## Sheet: Table S6
Table S6. Transcription Factors in Relation to WDV infection
Transcription Factors Family	Numbers	Transcript id	Best hit Arabidopsis thaliana
AP2	8	TraesCS1A02G058400.1	AT2G28550.3
		TraesCS1B02G076300.1	AT2G28550.3
		TraesCS5D02G229400.1	AT1G16060.1
		TraesCS5D02G486600.2	AT2G28550.3
		TraesCS6B02G334700.1	AT5G57390.1
		TraesCS7A02G292900.1	AT1G72570.1
		TraesCS7B02G186900.1	AT1G72570.1
		TraesCS1D02G059200.2	AT2G28550.1
ARF	17	TraesCS1D02G155100.1	AT4G30080.1
		TraesCS1D02G404400.1	AT2G33860.1
		TraesCS2B02G578500.1	AT5G37020.1
		TraesCS2D02G491200.2	AT1G19850.1
		TraesCS3A02G292400.1	AT2G33860.1
		TraesCS3A02G449300.2	AT5G62000.3
		TraesCS3B02G475800.1	AT5G62000.3
		TraesCS3B02G486000.1	AT5G62000.3
		TraesCS3D02G292100.1	AT2G33860.1
		TraesCS3D02G442000.7	AT5G62000.3
		TraesCS5A02G038300.2	AT1G30330.1
		TraesCS5D02G045700.2	AT1G30330.2
		TraesCS7A02G160800.1	AT1G19220.1
		TraesCS7A02G446900.1	AT4G30080.1
		TraesCS7A02G461700.1	AT5G37020.1
		TraesCS7B02G065800.1	AT1G19220.1
		TraesCS7D02G436800.1	AT4G30080.1
ARR-B	4	TraesCS4A02G063100.1	AT4G16110.1
		TraesCS4B02G240100.1	AT4G16110.1
		TraesCS6D02G135500.4	AT2G25180.1
		TraesCS6D02G342200.1	AT2G25180.1
B3	15	TraesCS2B02G231800.1	AT2G30470.1
		TraesCS2D02G211600.2	AT4G32010.1
		TraesCS2D02G392400.1	AT2G46870.1
		TraesCS3B02G530200.2	AT4G33280.1
		TraesCS4A02G363200.1	AT4G33280.1
		TraesCS5A02G127100.1	AT5G06250.2
		TraesCS5A02G516600.1	AT2G46870.1
		TraesCS5B02G392500.2	AT3G18990.1
		TraesCS5B02G495900.2	AT4G31690.1
		TraesCS6A02G176600.1	AT2G24645.1
		TraesCS6B02G440000.1	AT4G33280.1
		TraesCS6D02G102000.1	AT4G33280.1
		TraesCS6D02G384000.1	AT4G33280.1
		TraesCS7A02G417300.1	AT4G33280.1
		TraesCSU02G231000.1	AT1G68840.2
BES1	6	TraesCS2A02G187800.1	AT1G19350.3
		TraesCS2B02G219300.1	AT1G19350.5
		TraesCS2D02G199900.1	AT1G19350.5
		TraesCS3B02G156600.1	AT1G78700.1
		TraesCS7B02G272900.1	AT1G78700.1
		TraesCS7D02G368000.1	AT1G78700.1
bHLH	71	TraesCS1A02G083000.1	AT1G09530.2
		TraesCS1A02G362800.1	AT3G21330.1
		TraesCS1B02G100400.2	AT1G09530.2
		TraesCS1B02G208000.1	AT1G32640.1
		TraesCS1B02G380000.1	AT3G21330.1
		TraesCS1D02G084200.1	AT1G09530.2
		TraesCS1D02G280600.1	AT5G54680.1
		TraesCS1D02G289400.1	AT3G24140.1
		TraesCS1D02G367700.1	AT3G21330.1
		TraesCS2A02G275600.1	AT3G07340.1
		TraesCS2A02G448500.1	AT1G32640.1
		TraesCS2A02G484700.1	AT1G61660.3
		TraesCS2A02G538500.1	AT1G61660.1
		TraesCS2B02G510800.1	AT1G61660.3
		TraesCS2D02G079100.1	AT3G47640.2
		TraesCS2D02G163900.2	AT3G47640.2
		TraesCS2D02G221200.1	AT5G54680.1
		TraesCS2D02G254400.3	AT2G20180.1
		TraesCS2D02G270300.1	AT5G57150.1
		TraesCS2D02G274600.1	AT3G07340.1
		TraesCS2D02G484600.1	AT1G61660.3
		TraesCS2D02G539300.1	AT1G61660.3
		TraesCS3A02G204800.1	AT5G56960.1
		TraesCS3A02G252200.1	AT3G21330.1
		TraesCS3B02G003500.1	AT4G20970.1
		TraesCS3B02G120500.1	AT2G40200.1
		TraesCS3B02G236900.1	AT5G56960.1
		TraesCS3B02G426900.1	AT1G05805.1
		TraesCS3B02G476000.2	AT3G26744.1
		TraesCS3D02G105100.2	AT2G40200.1
		TraesCS3D02G210600.1	AT5G56960.1
		TraesCS3D02G253700.1	AT2G46510.1
		TraesCS4A02G234500.1	AT2G14760.1
		TraesCS4A02G257900.2	AT4G37850.1
		TraesCS4B02G080700.1	AT2G14760.1
		TraesCS4B02G364800.1	AT5G57150.1
		TraesCS4D02G275500.1	AT1G01260.1
		TraesCS5A02G014800.1	AT4G37850.1
		TraesCS5A02G049600.1	AT1G09530.2
		TraesCS5A02G251390.4	AT1G69010.1
		TraesCS5A02G533200.2	AT5G57150.2
		TraesCS5B02G054800.2	AT2G20180.2
		TraesCS5B02G235200.1	AT3G50330.1
		TraesCS5B02G278600.1	AT1G68920.3
		TraesCS5B02G307100.1	AT1G32640.1
		TraesCS5B02G384500.1	AT5G43650.1
		TraesCS5B02G445900.1	AT4G02590.3
		TraesCS5B02G518400.1	AT4G37850.1
		TraesCS5D02G060300.1	AT1G09530.2
		TraesCS5D02G272800.1	AT2G42280.1
		TraesCS5D02G286300.5	AT1G68920.3
		TraesCS5D02G390700.3	AT5G43650.1
		TraesCS5D02G428400.2	AT3G59060.4
		TraesCS6A02G288100.2	AT1G69010.1
		TraesCS6A02G306200.1	AT1G26945.1
		TraesCS6B02G244800.1	AT1G05805.1
		TraesCS6B02G411300.1	AT4G36930.1
		TraesCS6D02G253000.1	AT4G34530.1
		TraesCS6D02G285300.1	AT1G26945.1
		TraesCS6D02G294900.1	AT1G72210.1
		TraesCS7A02G263700.2	AT5G50915.2
		TraesCS7A02G307700.1	AT5G54680.1
		TraesCS7A02G311800.1	AT3G26744.1
		TraesCS7B02G118800.1	AT1G68920.1
		TraesCS7B02G145800.1	AT2G42280.1
		TraesCS7B02G303300.1	AT2G42300.1
		TraesCS7D02G158300.1	AT5G58010.1
		TraesCS7D02G170900.1	AT3G21330.1
		TraesCS7D02G264600.3	AT5G50915.2
		TraesCS7D02G304500.1	AT5G54680.1
		TraesCS7D02G397300.1	AT2G42300.1
bZIP	55	TraesCS1A02G273000.1	AT5G44080.1
		TraesCS1A02G306300.1	AT3G56850.1
		TraesCS1A02G311900.1	AT2G16770.1
		TraesCS1B02G091500.1	AT3G62420.1
		TraesCS1B02G323600.1	AT2G16770.1
		TraesCS1D02G257400.1	AT2G40950.1
		TraesCS1D02G306000.1	AT3G56850.1
		TraesCS2A02G245700.2	AT4G36730.1
		TraesCS2B02G113200.2	AT3G12250.1
		TraesCS2B02G489900.1	AT4G35900.1
		TraesCS2D02G096800.2	AT3G12250.1
		TraesCS2D02G105400.1	AT2G40620.1
		TraesCS3A02G190700.1	AT3G12250.1
		TraesCS3B02G220400.3	AT3G12250.1
		TraesCS3B02G368300.1	AT3G56850.1
		TraesCS3D02G194800.2	AT3G12250.1
		TraesCS3D02G293500.1	AT3G58120.1
		TraesCS3D02G371900.2	AT5G44080.1
		TraesCS4A02G073000.5	AT2G35530.1
		TraesCS4B02G113400.1	AT1G43700.1
		TraesCS4B02G184500.1	AT3G62420.1
		TraesCS4B02G229100.2	AT2G35530.1
		TraesCS4D02G105100.1	AT1G58110.1
		TraesCS4D02G180200.4	AT3G12250.1
		TraesCS4D02G185500.1	AT3G62420.1
		TraesCS4D02G230200.3	AT2G35530.1
		TraesCS5A02G011300.1	AT3G49760.1
		TraesCS5A02G088300.1	AT3G62420.1
		TraesCS5A02G124600.1	AT1G43700.1
		TraesCS5A02G250400.1	AT3G30530.1
		TraesCS5B02G122000.2	AT2G35530.1
		TraesCS5B02G124200.1	AT1G43700.1
		TraesCS5B02G235600.2	AT1G49720.1
		TraesCS5B02G444100.1	AT5G28770.2
		TraesCS5D02G016200.1	AT3G49760.1
		TraesCS5D02G025800.1	AT4G35040.1
		TraesCS5D02G124600.1	AT2G35530.1
		TraesCS5D02G150700.2	AT3G56850.1
		TraesCS5D02G244500.2	AT1G49720.1
		TraesCS5D02G338000.1	AT2G17770.2
		TraesCS5D02G447500.2	AT5G28770.2
		TraesCS6A02G096300.1	AT1G75390.1
		TraesCS6A02G145600.1	AT4G36730.2
		TraesCS6A02G165800.1	AT5G06839.3
		TraesCS6A02G288900.1	AT3G30530.1
		TraesCS7A02G420400.1	AT4G35040.1
		TraesCS7A02G488600.2	AT5G24800.1
		TraesCS7A02G530300.1	AT4G35040.1
		TraesCS7A02G531800.1	AT4G35040.1
		TraesCS7B02G299200.1	AT1G42990.1
		TraesCS7B02G391800.2	AT5G24800.1
		TraesCS7B02G422600.1	AT4G36730.2
		TraesCS7D02G268400.1	AT1G06070.1
		TraesCS7D02G501600.1	AT4G36730.2
		TraesCSU02G019200.1	AT2G35530.1
C2H2	64	TraesCS1A02G018900.1	AT4G06634.1
		TraesCS1A02G276800.1	AT1G08290.1
		TraesCS1A02G285900.1	AT2G28710.1
		TraesCS2A02G090200.1	AT5G04340.1
		TraesCS2A02G188400.2	AT5G66730.1
		TraesCS2A02G255900.1	AT2G37740.1
		TraesCS2B02G105900.1	AT5G04340.1
		TraesCS2B02G212900.1	AT5G67450.1
		TraesCS2B02G218900.1	AT5G66730.1
		TraesCS2B02G346300.1	AT4G12240.1
		TraesCS2D02G004200.1	AT1G75710.1
		TraesCS2D02G088100.1	AT5G04340.1
		TraesCS2D02G206400.1	AT2G41835.1
		TraesCS3A02G093300.1	AT5G14140.1
		TraesCS3A02G356600.1	AT3G46090.1
		TraesCS3A02G381900.1	AT1G34370.2
		TraesCS3B02G404000.1	AT1G51220.1
		TraesCS3B02G414500.1	AT1G34370.2
		TraesCS3D02G093600.1	AT5G14140.1
		TraesCS3D02G107300.1	AT1G55110.1
		TraesCS3D02G350700.1	AT3G46090.1
		TraesCS3D02G410300.2	AT3G44750.2
		TraesCS4A02G041400.1	AT5G66730.1
		TraesCS4A02G174100.1	AT2G37430.1
		TraesCS4A02G236000.1	AT3G49930.1
		TraesCS4A02G310700.1	AT4G25610.1
		TraesCS4A02G352700.1	AT1G34370.2
		TraesCS4A02G415000.2	AT5G04240.1
		TraesCS4B02G079000.1	AT3G49930.1
		TraesCS4B02G214400.1	AT2G29660.1
		TraesCS4B02G317400.1	AT5G04240.1
		TraesCS4D02G134800.1	AT2G37740.1
		TraesCS4D02G141500.1	AT2G37430.1
		TraesCS4D02G215000.1	AT2G29660.1
		TraesCS4D02G262500.1	AT5G66730.1
		TraesCS4D02G314000.1	AT5G04240.1
		TraesCS5A02G040300.1	AT3G49930.1
		TraesCS5A02G356100.1	AT1G14580.1
		TraesCS5A02G477900.1	AT3G53600.1
		TraesCS5A02G478300.1	AT3G53600.1
		TraesCS5B02G110600.1	AT3G48430.1
		TraesCS5B02G490400.1	AT2G37430.1
		TraesCS5B02G490600.1	AT5G59820.1
		TraesCS5B02G490800.1	AT3G53600.1
		TraesCS5B02G490900.1	AT3G46090.1
		TraesCS5B02G519700.1	AT1G34370.2
		TraesCS5D02G364900.1	AT2G02080.1
		TraesCS5D02G490800.1	AT2G37430.1
		TraesCS5D02G491100.1	AT3G46080.1
		TraesCS5D02G491200.1	AT3G53600.1
		TraesCS5D02G491500.1	AT3G53600.1
		TraesCS5D02G491600.1	AT3G53600.1
		TraesCS5D02G519100.1	AT1G34370.2
		TraesCS6A02G201100.1	AT1G34370.3
		TraesCS6A02G254500.1	AT2G02080.1
		TraesCS6B02G230700.4	AT4G06634.1
		TraesCS6B02G448900.1	AT5G04390.1
		TraesCS6D02G185200.1	AT4G06634.1
		TraesCS6D02G188100.1	AT1G34370.3
		TraesCS6D02G235800.1	AT2G02080.1
		TraesCSU02G075000.1	AT3G53600.1
		TraesCS5A02G250100.1	No hit
		TraesCS5B02G248100.4	No hit
		TraesCS6A02G091500.1	No hit
C3H	37	TraesCS1A02G445600.2	AT3G12680.1
		TraesCS1D02G072200.1	AT5G58620.1
		TraesCS2A02G039200.1	AT2G28450.1
		TraesCS2A02G547900.1	AT3G02830.1
		TraesCS2B02G515600.1	AT5G06770.1
		TraesCS2B02G578700.1	AT3G48440.1
		TraesCS2D02G549000.1	AT3G02830.1
		TraesCS3A02G178700.3	AT2G47850.1
		TraesCS3A02G179200.1	AT2G47850.1
		TraesCS3A02G221900.1	AT3G12680.1
		TraesCS3A02G353200.1	AT2G20280.1
		TraesCS3A02G423200.7	AT3G02830.1
		TraesCS3B02G206400.2	AT2G47850.1
		TraesCS3B02G251700.1	AT3G12680.1
		TraesCS3B02G458800.4	AT3G02830.1
		TraesCS3D02G109300.1	AT2G19810.1
		TraesCS3D02G347300.1	AT2G20280.1
		TraesCS4A02G276700.1	AT2G41900.1
		TraesCS5A02G121100.3	AT5G63260.2
		TraesCS5A02G423300.2	AT1G10320.1
		TraesCS5B02G113400.1	AT5G63260.2
		TraesCS6A02G166900.1	AT3G12130.1
		TraesCS6A02G282000.2	AT3G08505.1
		TraesCS6B02G194300.1	AT5G06770.1
		TraesCS6B02G267900.1	AT5G51980.1
		TraesCS6B02G296000.1	AT1G01350.1
		TraesCS6B02G372100.1	AT2G33835.1
		TraesCS6B02G471600.1	AT3G48440.1
		TraesCS6D02G321200.1	AT2G33835.1
		TraesCS7A02G402300.1	AT3G12130.1
		TraesCS7A02G461800.1	AT2G19810.1
		TraesCS7B02G187100.1	AT1G32360.1
		TraesCS7B02G302400.1	AT3G12130.1
		TraesCS7B02G363200.2	AT1G04990.2
		TraesCS7D02G294600.1	AT1G32360.1
		TraesCS7D02G441200.1	AT3G21810.1
		TraesCS7D02G450100.1	AT2G19810.1
CAMTA	13	TraesCS2B02G188800.1	AT5G64220.2
		TraesCS2B02G300800.1	AT1G67310.1
		TraesCS2D02G282800.6	AT1G67310.1
		TraesCS3A02G433300.2	AT1G67310.1
		TraesCS3B02G469100.2	AT1G67310.1
		TraesCS4A02G349800.1	AT2G22300.2
		TraesCS4B02G306300.4	AT5G64220.2
		TraesCS4B02G306300.7	AT5G64220.2
		TraesCS4D02G304500.1	AT5G64220.2
		TraesCS4D02G304500.3	AT5G64220.2
		TraesCS4D02G304500.5	AT5G64220.2
		TraesCS4D02G304500.6	AT5G64220.2
		TraesCS5B02G521100.2	AT5G09410.3
CO-like	16	TraesCS2A02G353900.1	AT5G57660.1
		TraesCS4A02G268500.1	AT1G25440.1
		TraesCS4D02G046200.1	AT1G25440.1
		TraesCS5A02G166100.1	AT3G02380.1
		TraesCS6A02G150900.2	AT5G57660.1
		TraesCS6A02G293200.1	AT1G25440.1
		TraesCS6B02G179000.2	AT5G57660.1
		TraesCS6D02G140900.1	AT5G57660.1
		TraesCS7A02G263500.1	AT2G33500.1
		TraesCS7B02G032800.1	AT2G24790.1
		TraesCS7B02G113400.1	AT1G25440.1
		TraesCS7D02G131700.1	AT2G24790.1
		TraesCS7D02G209000.1	AT1G25440.1
		TraesCS7D02G220300.1	AT3G07650.2
		TraesCS7D02G264300.1	AT2G33500.1
		TraesCS7D02G484400.1	AT5G57660.1
CPP	4	TraesCS3B02G249700.1	AT3G04850.1
		TraesCS5B02G062400.1	AT4G14770.1
		TraesCS5D02G065300.1	AT4G14770.1
		TraesCS5D02G065500.1	AT4G14770.1
DBB	7	TraesCS2A02G388500.2	AT1G75540.1
		TraesCS2D02G347300.2	AT1G06040.1
		TraesCS3D02G139600.1	AT1G78600.1
		TraesCS5D02G323400.1	AT4G38960.1
		TraesCS6A02G216400.1	AT2G31380.1
		TraesCS6D02G199200.1	AT2G31380.1
		TraesCS7B02G006400.1	AT1G78600.1
Dof	25	TraesCS1A02G171300.1	AT4G21050.1
		TraesCS1A02G275000.1	AT3G52440.1
		TraesCS1A02G334100.1	AT2G34140.1
		TraesCS1B02G347400.1	AT2G34140.1
		TraesCS1D02G274700.1	AT3G52440.1
		TraesCS2A02G590800.1	AT5G60850.1
		TraesCS2A02G591000.1	AT5G66940.1
		TraesCS2A02G591200.1	AT5G66940.1
		TraesCS2B02G094000.1	AT5G65590.1
		TraesCS2B02G118000.1	AT5G39660.1
		TraesCS2B02G592600.1	AT5G66940.1
		TraesCS2D02G100300.1	AT5G39660.1
		TraesCS2D02G231600.1	AT5G60200.1
		TraesCS2D02G563100.1	AT5G66940.1
		TraesCS2D02G563200.1	AT5G66940.1
		TraesCS3A02G180600.1	AT5G39660.1
		TraesCS3A02G271700.1	AT1G29160.1
		TraesCS3D02G185500.2	AT5G39660.1
		TraesCS3D02G295100.1	AT5G62430.1
		TraesCS4B02G081500.1	AT4G38000.1
		TraesCS5D02G493000.1	AT3G55370.2
		TraesCS6A02G287700.1	AT5G60200.1
		TraesCS6D02G254200.1	AT5G62940.1
		TraesCS7B02G120600.1	AT1G51700.1
		TraesCS7D02G215300.1	AT1G51700.1
E2F/DP	4	TraesCS1A02G139700.1	AT5G03415.1
		TraesCS4B02G268800.1	AT5G03415.1
		TraesCS6A02G195500.2	AT2G36010.1
		TraesCS6D02G182600.1	AT2G36010.1
EIL	6	TraesCS2B02G116900.1	AT2G27050.1
		TraesCS2D02G099400.1	AT2G27050.1
		TraesCS5A02G265700.1	AT1G73730.1
		TraesCS5B02G265400.1	AT1G73730.1
		TraesCS7A02G246100.1	AT1G73730.1
		TraesCS7D02G244600.1	AT1G73730.1
ERF	103	TraesCS1A02G221900.3	AT2G40340.1
		TraesCS1A02G231200.1	AT3G16770.1
		TraesCS1A02G272300.1	AT5G61890.1
		TraesCS1A02G411100.1	AT1G64380.1
		TraesCS1B02G243200.1	AT3G16770.1
		TraesCS1B02G282300.1	AT5G61890.1
		TraesCS1D02G223600.2	AT2G40340.1
		TraesCS1D02G263200.1	AT1G22810.1
		TraesCS1D02G314700.1	AT1G28360.1
		TraesCS1D02G376500.1	AT4G34410.1
		TraesCS1D02G376600.1	AT4G34410.1
		TraesCS1D02G376700.1	AT4G34410.1
		TraesCS1D02G418900.1	AT1G64380.1
		TraesCS2A02G109800.1	AT3G16770.1
		TraesCS2A02G288000.1	AT5G13330.1
		TraesCS2A02G393500.1	AT3G23240.1
		TraesCS2A02G399500.1	AT5G51990.1
		TraesCS2A02G415300.1	AT2G44940.1
		TraesCS2A02G514300.1	AT2G23340.1
		TraesCS2B02G127800.1	AT3G16770.1
		TraesCS2B02G434300.1	AT2G44940.1
		TraesCS2B02G436300.1	AT4G17500.1
		TraesCS2B02G542300.1	AT2G23340.1
		TraesCS2D02G110000.1	AT3G16770.1
		TraesCS2D02G202100.1	AT5G19790.1
		TraesCS2D02G286300.1	AT5G13330.1
		TraesCS2D02G308900.1	AT1G71450.1
		TraesCS2D02G397000.1	AT4G25470.1
		TraesCS2D02G412400.1	AT2G35700.1
		TraesCS2D02G515900.1	AT2G23340.1
		TraesCS3A02G328100.1	AT1G28360.1
		TraesCS3A02G379900.1	AT5G61890.1
		TraesCS3A02G404400.1	AT1G71520.1
		TraesCS3B02G115400.1	AT2G40340.1
		TraesCS3B02G357500.1	AT3G15210.1
		TraesCS3B02G357600.1	AT1G28360.1
		TraesCS3B02G437900.1	AT1G71520.1
		TraesCS3D02G157100.1	AT4G27950.1
		TraesCS3D02G321700.1	AT1G28360.1
		TraesCS4A02G005400.1	AT1G72360.3
		TraesCS4A02G088400.1	AT1G21910.1
		TraesCS4A02G314500.1	AT3G23240.1
		TraesCS4A02G326400.1	AT3G23240.1
		TraesCS4A02G433200.1	AT4G25480.1
		TraesCS4B02G215800.1	AT1G21910.1
		TraesCS4B02G299400.1	AT1G72360.3
		TraesCS4D02G267500.1	AT1G78080.1
		TraesCS5A02G112600.1	AT2G33710.1
		TraesCS5A02G310000.1	AT1G63030.2
		TraesCS5A02G311300.1	AT4G25470.1
		TraesCS5A02G311600.1	AT4G25480.1
		TraesCS5A02G311800.1	AT5G51990.1
		TraesCS5A02G314600.1	AT2G47520.1
		TraesCS5A02G424600.1	AT4G27950.1
		TraesCS5A02G468800.1	AT4G27950.1
		TraesCS5B02G118200.1	AT2G33710.1
		TraesCS5B02G178600.1	AT1G68550.1
		TraesCS5B02G236900.1	AT4G34410.1
		TraesCS5B02G310800.1	AT4G25480.1
		TraesCS5B02G312000.1	AT4G25470.1
		TraesCS5B02G312700.1	AT5G51990.1
		TraesCS5B02G312800.1	AT4G25470.1
		TraesCS5B02G312900.1	AT5G51990.1
		TraesCS5B02G481300.1	AT1G03800.1
		TraesCS5B02G565300.1	AT3G23240.1
		TraesCS5D02G083500.1	AT5G19790.1
		TraesCS5D02G129400.1	AT2G33710.1
		TraesCS5D02G185300.1	AT1G68550.1
		TraesCS5D02G317100.1	AT4G25480.1
		TraesCS5D02G317400.1	AT4G25470.1
		TraesCS5D02G317700.1	AT4G25470.1
		TraesCS5D02G318300.1	AT4G25470.1
		TraesCS5D02G318600.1	AT5G51990.1
		TraesCS5D02G318800.1	AT4G25470.1
		TraesCS5D02G318900.1	AT4G25470.1
		TraesCS5D02G320800.1	AT2G47520.1
		TraesCS6A02G235100.1	AT2G20880.1
		TraesCS6A02G243300.1	AT4G17500.1
		TraesCS6A02G256600.1	AT5G52020.1
		TraesCS6A02G256900.1	AT4G25470.1
		TraesCS6A02G330500.1	AT1G21910.1
		TraesCS6A02G343300.1	AT1G53910.1
		TraesCS6A02G381000.1	AT4G25480.1
		TraesCS6B02G229700.1	AT4G13040.2
		TraesCS6B02G263800.1	AT2G20880.1
		TraesCS6B02G274200.1	AT2G44940.1
		TraesCS6B02G274500.1	AT2G44940.1
		TraesCS6B02G281000.1	AT4G17500.1
		TraesCS6B02G350100.1	AT2G33710.2
		TraesCS6B02G350400.1	AT4G34410.1
		TraesCS6B02G361400.1	AT1G21910.1
		TraesCS6B02G371300.1	AT1G19210.1
		TraesCS6B02G420100.1	AT4G25480.1
		TraesCS6D02G121100.1	AT3G15210.1
		TraesCS6D02G217800.1	AT2G20880.1
		TraesCS6D02G298700.1	AT2G33710.1
		TraesCS6D02G298800.1	AT2G47520.1
		TraesCS6D02G324200.1	AT1G53910.1
		TraesCS7A02G057800.1	AT4G25480.1
		TraesCS7A02G180900.1	AT1G78080.1
		TraesCS7A02G264100.1	AT2G33710.1
		TraesCS7D02G052400.1	AT4G25480.1
		TraesCS7D02G265000.1	AT2G33710.1
G2-like	27	TraesCS1A02G309200.2	AT2G01060.1
		TraesCS1B02G316200.1	AT5G18240.1
		TraesCS1B02G320000.2	AT2G01060.1
		TraesCS2B02G277300.1	AT2G03500.1
		TraesCS2D02G259200.1	AT2G03500.1
		TraesCS3A02G105500.4	AT4G28610.1
		TraesCS3A02G526600.1	AT3G46640.3
		TraesCS3B02G191600.1	AT2G20570.1
		TraesCS3D02G531900.1	AT3G46640.3
		TraesCS4A02G131700.2	AT4G28610.1
		TraesCS4B02G174600.1	AT3G04030.3
		TraesCS5A02G068900.2	AT2G03500.1
		TraesCS5B02G075300.1	AT2G03500.1
		TraesCS5B02G176200.1	AT3G24120.1
		TraesCS5B02G176300.1	AT2G01060.1
		TraesCS5D02G081000.1	AT2G03500.1
		TraesCS5D02G411800.1	AT4G37180.1
		TraesCS6A02G269000.1	AT5G45580.1
		TraesCS6B02G296300.1	AT5G45580.1
		TraesCS6D02G145300.4	AT1G79430.2
		TraesCS6D02G370300.1	AT4G28610.1
		TraesCS7B02G251400.1	AT2G20570.1
		TraesCS7B02G284400.1	AT2G01060.1
		TraesCS7B02G315800.1	AT3G13040.1
		TraesCS7B02G385700.1	AT1G79430.2
		TraesCS7D02G378400.1	AT2G01060.1
		TraesCS7D02G409100.1	AT3G13040.1
GATA	22	TraesCS1A02G340900.1	AT5G25830.1
		TraesCS1B02G126600.1	AT5G26930.1
		TraesCS1B02G353700.1	AT5G25830.1
		TraesCS1D02G106100.1	AT5G26930.1
		TraesCS2A02G388300.1	AT5G25830.1
		TraesCS2A02G391700.1	AT4G17570.3
		TraesCS2B02G406400.1	AT5G25830.1
		TraesCS2B02G410200.2	AT4G17570.3
		TraesCS2B02G618500.1	AT4G17570.3
		TraesCS4A02G285900.2	AT3G21175.2
		TraesCS4A02G364700.1	AT3G06740.1
		TraesCS4B02G374400.1	AT2G45050.1
		TraesCS5A02G022100.1	AT3G60530.1
		TraesCS5A02G538600.1	AT2G45050.1
		TraesCS5B02G018600.1	AT3G60530.1
		TraesCS5B02G508800.1	AT3G06740.1
		TraesCS5D02G508800.1	AT3G06740.1
		TraesCS6B02G146800.1	AT3G21175.2
		TraesCS6D02G108700.2	AT3G21175.2
		TraesCS7B02G264800.1	AT5G56860.1
		TraesCS7B02G323600.1	AT3G21175.2
		TraesCS7D02G359900.1	AT5G56860.1
GeBP	11	TraesCS2A02G151700.1	AT5G28040.1
		TraesCS3A02G165200.1	AT5G28040.1
		TraesCS4A02G270000.1	AT5G28040.1
		TraesCS4B02G044100.1	AT5G28040.1
		TraesCS4D02G041600.1	AT5G28040.1
		TraesCS5B02G233000.1	AT4G00390.1
		TraesCS5D02G241400.1	AT3G04930.2
		TraesCS6A02G326000.1	AT1G11510.1
		TraesCS6B02G356300.1	AT4G00610.1
		TraesCS7B02G105700.1	AT4G00610.1
		TraesCS7D02G170000.1	AT1G66420.1
GRAS	32	TraesCS1A02G209400.1	AT4G00150.1
		TraesCS1A02G304000.1	AT3G54220.1
		TraesCS1B02G223400.1	AT4G00150.1
		TraesCS1D02G212800.1	AT4G00150.1
		TraesCS2A02G192600.1	AT4G37650.1
		TraesCS2A02G395400.1	AT5G52510.1
		TraesCS2B02G212300.1	AT3G49950.1
		TraesCS2B02G228000.1	AT5G41920.1
		TraesCS2B02G320700.1	AT5G41920.1
		TraesCS2D02G194800.1	AT4G37650.1
		TraesCS2D02G302600.1	AT5G41920.1
		TraesCS3A02G360300.1	AT2G37650.1
		TraesCS3B02G262400.1	AT1G14920.1
		TraesCS3B02G392600.1	AT1G07530.1
		TraesCS4A02G176300.1	AT1G07530.1
		TraesCS4A02G191300.1	AT3G54220.1
		TraesCS4A02G260600.1	AT5G66770.1
		TraesCS4B02G054000.1	AT5G66770.1
		TraesCS4B02G141400.1	AT2G37650.1
		TraesCS4B02G266700.1	AT5G48150.1
		TraesCS4D02G122000.1	AT3G54220.1
		TraesCS4D02G136400.1	AT1G07530.1
		TraesCS5A02G080300.1	AT1G07530.1
		TraesCS5A02G080300.2	AT1G07530.1
		TraesCS5A02G144000.1	AT3G54220.1
		TraesCS5A02G409800.1	AT5G48150.1
		TraesCS5A02G481300.1	AT1G07530.1
		TraesCS5D02G422300.1	AT5G48150.1
		TraesCS6B02G277400.1	AT4G00150.1
		TraesCS7A02G014200.1	AT4G00150.1
		TraesCS7A02G173000.1	AT1G07530.1
		TraesCS7D02G174100.1	AT1G07530.1
GRF	3	TraesCS2B02G256600.2	AT3G13960.1
		TraesCS4B02G060000.1	AT2G22840.1
		TraesCS4D02G059600.1	AT2G22840.1
HB-other	8	TraesCS3A02G245700.2	AT5G44180.1
		TraesCS3A02G454600.1	AT4G02560.2
		TraesCS3B02G273900.2	AT5G44180.1
		TraesCS3D02G245800.1	AT5G44180.1
		TraesCS7A02G373500.1	AT5G11270.1
		TraesCS7B02G131100.2	AT3G18380.1
		TraesCS7B02G253500.1	AT5G11270.1
		TraesCS7D02G349600.1	AT5G11270.1
HB-PHD	5	TraesCS3B02G307000.1	AT3G19510.1
		TraesCS1D02G341000.5	AT3G19510.1
		TraesCS1D02G341000.2	AT3G19510.1
		TraesCS6A02G117600.1	AT4G29940.2
		TraesCS6B02G145900.1	AT4G29940.2
HD-ZIP	30	TraesCS5A02G249000.1	AT4G40060.1
		TraesCS4A02G016600.1	AT1G69780.1
		TraesCS1B02G232700.2	AT3G60390.1
		TraesCS4A02G405800.1	AT4G40060.1
		TraesCS4B02G305300.1	AT4G40060.1
		TraesCS4D02G303500.1	AT4G40060.1
		TraesCS5D02G235300.1	AT5G06710.1
		TraesCS5A02G232700.1	AT5G06710.1
		TraesCS4D02G236600.1	AT5G06710.1
		TraesCS2B02G407600.1	AT2G46680.1
		TraesCS4A02G382400.1	AT4G17460.1
		TraesCS5A02G199300.1	AT3G01470.1
		TraesCS5B02G197700.1	AT3G01470.1
		TraesCS5B02G317400.1	AT2G46680.1
		TraesCS6A02G240400.1	AT2G46680.1
		TraesCS6D02G222600.1	AT2G46680.1
		TraesCS4B02G261600.1	AT4G36740.1
		TraesCS4D02G261600.1	AT4G36740.1
		TraesCS2B02G497500.1	AT4G04890.1
		TraesCS6D02G237000.1	AT3G61150.1
		TraesCS6A02G255800.1	AT3G61150.1
		TraesCS5B02G378000.1	AT2G34710.1
		TraesCS5B02G315100.2	AT4G00730.1
		TraesCS5A02G043400.1	AT2G34710.1
		TraesCS5B02G047200.1	AT2G34710.1
		TraesCS1B02G173900.1	AT5G60690.1
		TraesCS1D02G155200.3	AT5G60690.1
		TraesCS6B02G354900.3	AT1G73360.1
		TraesCS1A02G193400.1	AT5G46880.1
		TraesCS1B02G208400.1	AT5G46880.1
HRT-like	1	TraesCS2A02G192400.1	AT5G56780.1
HSF	16	TraesCS1B02G396000.1	AT3G22830.1
		TraesCS1D02G382900.1	AT3G22830.1
		TraesCS2B02G419600.1	AT5G62020.1
		TraesCS3A02G280800.1	AT3G24520.1
		TraesCS3B02G314600.1	AT3G24520.1
		TraesCS3D02G289000.1	AT5G45710.1
		TraesCS4A02G027700.1	AT3G22830.1
		TraesCS4B02G383200.1	AT3G24520.1
		TraesCS4D02G239600.1	AT4G17750.1
		TraesCS4D02G358900.1	AT3G24520.1
		TraesCS5A02G314700.1	AT4G11660.1
		TraesCS5B02G236100.1	AT1G46264.1
		TraesCS6A02G098800.1	AT4G13980.1
		TraesCS7A02G270100.1	AT5G62020.1
		TraesCS7A02G355300.1	AT3G24520.1
		TraesCS7B02G272500.1	AT3G24520.1
LBD	8	TraesCS2B02G289800.1	AT3G02550.1
		TraesCS2D02G008400.1	AT1G07900.1
		TraesCS2D02G193400.2	AT5G67420.1
		TraesCS2D02G270100.1	AT3G02550.1
		TraesCS3B02G106900.1	AT3G02550.1
		TraesCS3D02G091700.1	AT3G02550.1
		TraesCS4B02G078800.1	AT4G37540.1
		TraesCS5D02G199000.1	AT3G13850.1
LSD	5	TraesCS1A02G279500.3	AT1G32540.3
		TraesCS5B02G054000.1	AT4G20380.2
		TraesCS5B02G379800.1	AT4G20380.2
		TraesCS5D02G386200.2	AT4G20380.2
		TraesCS7A02G310500.1	AT4G20380.2
M-type_MADS	1	TraesCS7B02G240400.1	AT2G24840.1
MIKC_MADS	16	TraesCS1A02G199600.2	AT2G45660.1
		TraesCS1B02G275000.1	AT5G20240.1
		TraesCS1D02G264500.1	AT5G20240.1
		TraesCS2B02G200800.1	AT1G69120.1
		TraesCS2B02G328000.1	AT1G71692.1
		TraesCS2D02G181400.3	AT1G69120.1
		TraesCS3D02G284200.1	AT5G20240.1
		TraesCS4B02G302600.2	AT2G22540.1
		TraesCS4D02G243700.1	AT3G02310.1
		TraesCS4D02G301100.1	AT2G22540.1
		TraesCS5A02G515500.1	AT2G45660.1
		TraesCS5B02G396600.2	AT1G69120.1
		TraesCS6A02G313800.1	AT2G22540.1
		TraesCS6B02G017900.1	AT2G45660.1
		TraesCS7A02G175200.1	AT2G22540.1
		TraesCS7D02G176700.1	AT2G22540.1
MYB	71	TraesCS1A02G076200.1	AT1G48000.1
		TraesCS1A02G083100.2	AT1G09540.1
		TraesCS1A02G268800.1	AT4G38620.1
		TraesCS1A02G284000.1	AT5G02320.2
		TraesCS1B02G055200.1	AT5G59780.3
		TraesCS1B02G100600.1	AT1G09540.1
		TraesCS1B02G279400.1	AT4G38620.1
		TraesCS1D02G043300.1	AT5G59780.3
		TraesCS1D02G084400.1	AT1G09540.1
		TraesCS1D02G278200.1	AT2G38090.1
		TraesCS1D02G428400.1	AT5G06110.1
		TraesCS2A02G097200.1	AT1G48000.1
		TraesCS2A02G152700.1	AT1G57560.1
		TraesCS2A02G157600.1	AT3G47600.1
		TraesCS2A02G158900.4	AT2G02820.1
		TraesCS2A02G370300.1	AT5G52260.1
		TraesCS2A02G445500.1	AT1G79180.1
		TraesCS2A02G554200.1	AT5G08520.1
		TraesCS2B02G112600.1	AT1G48000.1
		TraesCS2B02G184500.1	AT2G02820.1
		TraesCS2B02G466400.1	AT1G79180.1
		TraesCS2B02G466500.1	AT1G79180.1
		TraesCS2D02G068000.1	AT5G57620.1
		TraesCS2D02G096000.1	AT1G48000.1
		TraesCS2D02G158200.1	AT1G57560.1
		TraesCS2D02G165900.1	AT2G02820.1
		TraesCS2D02G560100.1	AT5G08520.1
		TraesCS3A02G254500.1	AT5G26660.1
		TraesCS3A02G375500.1	AT5G04760.1
		TraesCS3A02G535100.1	AT5G59780.3
		TraesCS3B02G612200.2	AT5G59780.3
		TraesCS3D02G360500.1	AT2G38090.1
		TraesCS4A02G124900.1	AT1G48000.1
		TraesCS4B02G143700.1	AT5G59780.3
		TraesCS4B02G179500.1	AT1G48000.1
		TraesCS4B02G231300.1	AT3G50060.1
		TraesCS4D02G181100.1	AT1G48000.1
		TraesCS5A02G087100.1	AT5G49620.1
		TraesCS5A02G227400.1	AT3G47600.1
		TraesCS5A02G307100.1	AT1G09770.1
		TraesCS5A02G329900.1	AT4G38620.1
		TraesCS5B02G086900.1	AT2G37630.1
		TraesCS5B02G093000.1	AT1G48000.1
		TraesCS5B02G226100.1	AT3G47600.1
		TraesCS5B02G459200.1	AT1G09770.1
		TraesCS5D02G093100.1	AT2G37630.1
		TraesCS5D02G095600.1	AT5G59780.3
		TraesCS5D02G099100.1	AT5G49620.1
		TraesCS5D02G335700.1	AT4G38620.1
		TraesCS5D02G460800.1	AT1G09770.1
		TraesCS6A02G224100.1	AT3G23250.1
		TraesCS6A02G224200.1	AT3G23250.1
		TraesCS6A02G224300.1	AT3G23250.1
		TraesCS6A02G236700.1	AT4G25560.1
		TraesCS6B02G257000.1	AT2G31180.1
		TraesCS6B02G257100.1	AT3G23250.1
		TraesCS6B02G257200.1	AT3G23250.1
		TraesCS6B02G257300.1	AT3G23250.1
		TraesCS6B02G265200.1	AT4G25560.1
		TraesCS6D02G179100.2	AT5G11510.1
		TraesCS6D02G210500.1	AT2G31180.1
		TraesCS6D02G211200.1	AT3G23250.1
		TraesCS6D02G211400.1	AT3G23250.1
		TraesCS6D02G219300.1	AT4G25560.1
		TraesCS7A02G021800.1	AT5G16770.2
		TraesCS7A02G205100.1	AT1G66230.1
		TraesCS7A02G272100.1	AT4G38620.1
		TraesCS7B02G127800.1	AT5G41020.1
		TraesCS7B02G443900.1	AT5G67300.1
		TraesCS7D02G514800.1	AT5G67300.1
		TraesCSU02G069000.1	AT5G49620.1
MYB_related	42	TraesCS1A02G218800.1	AT5G47390.1
		TraesCS1A02G314400.2	AT4G39160.1
		TraesCS1B02G086600.1	AT3G52250.1
		TraesCS1B02G232300.1	AT5G61620.1
		TraesCS1B02G326700.2	AT4G39160.1
		TraesCS1D02G069700.1	AT3G52250.1
		TraesCS1D02G111400.1	AT4G01280.1
		TraesCS1D02G314900.1	AT4G39160.1
		TraesCS2A02G456600.1	AT1G18330.1
		TraesCS2D02G456900.1	AT1G18330.2
		TraesCS3A02G056000.1	AT5G58900.1
		TraesCS3A02G109300.1	AT5G47390.1
		TraesCS3A02G252000.6	AT1G72740.2
		TraesCS3B02G068900.1	AT2G38090.1
		TraesCS3B02G125500.1	AT5G56840.1
		TraesCS3B02G128500.1	AT5G47390.1
		TraesCS3B02G241900.1	AT1G49950.1
		TraesCS3B02G281500.2	AT1G72740.2
		TraesCS3B02G448900.1	AT1G72650.1
		TraesCS3D02G214200.3	AT1G49950.1
		TraesCS3D02G252400.3	AT1G72740.2
		TraesCS4A02G452600.1	AT1G49010.1
		TraesCS4B02G228500.1	AT2G36960.2
		TraesCS4D02G053300.3	AT2G46830.1
		TraesCS5A02G005500.1	AT3G21430.2
		TraesCS5B02G004400.1	AT3G21430.2
		TraesCS5B02G043100.1	AT1G49950.1
		TraesCS5B02G377500.1	AT1G49950.1
		TraesCS6A02G258600.4	AT5G52660.2
		TraesCS6A02G261100.2	AT5G17300.1
		TraesCS6B02G266800.1	AT5G52660.1
		TraesCS6B02G432500.1	AT1G07540.1
		TraesCS6D02G239800.1	AT5G52660.1
		TraesCS7A02G247200.1	AT2G44430.1
		TraesCS7A02G299400.2	AT1G01060.4
		TraesCS7A02G299800.1	AT5G45420.1
		TraesCS7A02G304600.3	AT5G61620.1
		TraesCS7B02G188000.3	AT1G01060.4
		TraesCS7B02G478200.2	AT5G37260.1
		TraesCS7D02G014900.1	AT3G09600.1
		TraesCS7D02G294900.1	AT5G45420.1
		TraesCS7D02G295400.3	AT1G01060.4
NAC	58	TraesCS1A02G263700.1	AT1G01720.1
		TraesCS1A02G266300.2	AT5G64060.1
		TraesCS1B02G274300.1	AT1G01720.1
		TraesCS2A02G053500.1	AT3G17730.1
		TraesCS2B02G118200.1	AT5G61430.1
		TraesCS2B02G119000.1	AT1G69490.1
		TraesCS2B02G119100.1	AT1G69490.1
		TraesCS2B02G343600.1	AT5G61430.1
		TraesCS2D02G100600.1	AT5G61430.1
		TraesCS2D02G305300.1	AT5G64530.1
		TraesCS3A02G245900.1	AT4G28500.1
		TraesCS3A02G269900.1	AT3G15510.1
		TraesCS3A02G375400.1	AT5G22380.1
		TraesCS3A02G403300.1	AT2G02450.2
		TraesCS3A02G438900.1	AT5G13180.1
		TraesCS3B02G093300.1	AT1G69490.1
		TraesCS3B02G533200.1	AT2G33480.2
		TraesCS3D02G367900.1	AT5G22380.1
		TraesCS3D02G431700.1	AT5G13180.1
		TraesCS3D02G480900.1	AT2G33480.2
		TraesCS4A02G065000.4	AT1G25580.1
		TraesCS4A02G131000.1	AT1G69490.1
		TraesCS4A02G219700.1	AT1G01720.1
		TraesCS4A02G242700.1	AT3G18400.1
		TraesCS4A02G499900.1	AT4G35580.2
		TraesCS4B02G173600.1	AT1G69490.1
		TraesCS4D02G175700.1	AT3G04070.1
		TraesCS4D02G242000.4	AT1G25580.1
		TraesCS5A02G049100.2	AT1G56010.2
		TraesCS5A02G271500.2	AT1G34190.1
		TraesCS5B02G054200.2	AT1G56010.2
		TraesCS5B02G275200.1	AT2G24430.2
		TraesCS5B02G290200.1	AT2G33480.1
		TraesCS5D02G148900.1	AT5G53950.1
		TraesCS5D02G283200.1	AT2G24430.2
		TraesCS5D02G298600.1	AT2G33480.1
		TraesCS6A02G057400.1	AT5G63790.1
		TraesCS6A02G208900.2	AT3G01600.1
		TraesCS6A02G378600.1	AT4G28530.1
		TraesCS6A02G406700.1	AT5G04410.1
		TraesCS6B02G075200.1	AT1G77450.1
		TraesCS6B02G237900.3	AT3G01600.1
		TraesCS6B02G416300.1	AT4G28530.1
		TraesCS7A02G000300.1	AT4G35580.3
		TraesCS7A02G204300.1	AT5G17260.1
		TraesCS7A02G208200.1	AT1G25580.1
		TraesCS7A02G299600.3	AT1G33060.1
		TraesCS7A02G464100.1	AT1G56010.2
		TraesCS7A02G464800.1	AT1G56010.2
		TraesCS7B02G116200.1	AT3G18400.1
		TraesCS7B02G364600.1	AT1G56010.2
		TraesCS7B02G365300.1	AT1G56010.2
		TraesCS7B02G461700.1	AT1G65910.1
		TraesCS7D02G000200.1	AT4G35580.2
		TraesCS7D02G210600.1	AT1G25580.1
		TraesCS7D02G314000.2	AT2G46770.1
		TraesCS7D02G451700.1	AT1G56010.2
		TraesCS7D02G452500.1	AT1G56010.2
NF-X1	2	TraesCS3A02G310700.1	AT5G05660.1
		TraesCS7D02G508800.1	AT1G10170.1
NF-YA	4	TraesCS4B02G290400.1	AT1G72830.1
		TraesCS4D02G033700.1	AT5G12840.2
		TraesCS4D02G289600.1	AT3G20910.1
		TraesCS5B02G375500.1	AT5G06510.3
NF-YB	13	TraesCS1A02G288500.2	AT2G37060.1
		TraesCS1B02G297900.2	AT2G38880.3
		TraesCS1D02G287500.1	AT2G38880.3
		TraesCS2A02G359400.1	AT4G14540.1
		TraesCS2B02G199800.1	AT4G14540.1
		TraesCS2B02G378700.1	AT4G14540.1
		TraesCS2D02G180700.1	AT4G14540.1
		TraesCS2D02G358300.1	AT4G14540.1
		TraesCS3B02G017400.1	AT4G14540.1
		TraesCS3B02G385600.1	AT3G53340.1
		TraesCS3B02G487800.1	AT5G23090.4
		TraesCS3D02G347000.1	AT3G53340.1
		TraesCS4D02G007000.1	AT2G27470.1
NF-YC	7	TraesCS1D02G310200.1	AT3G12480.1
		TraesCS4B02G161200.1	AT3G12480.1
		TraesCS4D02G223400.1	AT5G63470.2
		TraesCS5A02G256500.1	AT1G54830.3
		TraesCS5B02G538900.1	AT1G07980.1
		TraesCS5D02G265000.1	AT1G54830.3
		TraesCS6A02G157900.1	AT1G56170.1
Nin-like	7	TraesCS2A02G404500.1	AT4G35590.1
		TraesCS2B02G370400.1	AT3G59580.1
		TraesCS3A02G167700.1	AT1G74480.1
		TraesCS3B02G190300.1	AT4G24020.1
		TraesCS3D02G166900.3	AT4G24020.1
		TraesCS3D02G173800.1	AT1G74480.1
		TraesCS6A02G102400.2	AT1G64530.1
RAV	11	TraesCS1D02G378900.1	AT1G68840.2
		TraesCS1D02G378400.1	AT1G68840.2
		TraesCS1B02G392200.1	AT1G68840.2
		TraesCS1B02G392300.1	AT1G68840.2
		TraesCS1A02G372300.1	AT1G68840.2
		TraesCS1B02G392000.1	AT1G68840.2
		TraesCS1D02G378500.1	AT1G68840.2
		TraesCS4B02G325700.1	AT1G68840.2
		TraesCS3B02G064900.1	AT1G68840.2
		TraesCSU02G227200.1	AT1G68840.2
		TraesCS3B02G293000.1	AT1G13260.1
S1Fa-like	1	TraesCS2B02G309100.1	AT2G37120.1
SBP	15	TraesCS1A02G255300.1	AT5G18830.2
		TraesCS1B02G266100.2	AT5G18830.2
		TraesCS3B02G468400.1	AT5G50670.1
		TraesCS3D02G425800.1	AT5G50670.1
		TraesCS4A02G359500.1	AT2G47070.1
		TraesCS5A02G286700.2	AT5G50670.1
		TraesCS5B02G512800.1	AT2G47070.1
		TraesCS5D02G513300.1	AT3G60030.1
		TraesCS6A02G110100.2	AT5G43270.1
		TraesCS6B02G138400.1	AT5G43270.1
		TraesCS6B02G183400.1	AT5G43270.1
		TraesCS6D02G098500.1	AT5G43270.1
		TraesCS6D02G145200.1	AT5G43270.1
		TraesCS7A02G249100.2	AT1G20980.1
		TraesCS7B02G142200.1	AT1G20980.1
SRS	2	TraesCS3A02G491500.1	AT5G12330.1
		TraesCS3B02G552400.1	AT5G12330.1
STAT	1	TraesCS1D02G217100.2	AT1G78540.1
TALE	16	TraesCS4A02G252100.2	AT2G23760.2
		TraesCS4D02G062100.1	AT4G36870.2
		TraesCS5A02G007800.1	AT4G34610.2
		TraesCS5D02G013300.1	AT4G34610.2
		TraesCS4D02G279300.1	AT4G34610.2
		TraesCS4B02G280700.1	AT4G34610.2
		TraesCS4B02G114600.1	AT2G35940.1
		TraesCS3A02G363900.1	AT5G02030.1
		TraesCS1A02G281100.1	AT5G02030.1
		TraesCS5B02G410600.1	AT4G08150.1
		TraesCS7B02G423100.3	AT5G25220.2
		TraesCS4D02G341000.1	AT1G62990.1
		TraesCS4B02G346100.1	AT1G62990.1
		TraesCS5A02G515000.1	AT1G62990.1
		TraesCS6B02G173900.1	AT5G25220.1
		TraesCS6A02G145500.1	AT5G25220.1
TCP	29	TraesCS1A02G332600.1	AT5G60970.1
		TraesCS1B02G346300.1	AT5G60970.1
		TraesCS2A02G018000.1	AT3G18550.2
		TraesCS2A02G376000.1	AT5G08330.1
		TraesCS2B02G265800.1	AT4G18390.1
		TraesCS2B02G392900.1	AT5G23280.1
		TraesCS2D02G252100.1	AT4G18390.1
		TraesCS2D02G372200.1	AT5G08330.1
		TraesCS3A02G140100.1	AT3G15030.2
		TraesCS3A02G302900.1	AT5G60970.1
		TraesCS3B02G164500.1	AT3G15030.2
		TraesCS3B02G470700.1	AT3G27010.1
		TraesCS3D02G146900.1	AT3G15030.2
		TraesCS3D02G298900.1	AT5G60970.1
		TraesCS4A02G355900.1	AT2G45680.1
		TraesCS5A02G121800.1	AT1G58100.1
		TraesCS5A02G309300.1	AT2G45680.1
		TraesCS5B02G117100.1	AT1G58100.1
		TraesCS5B02G516200.1	AT2G45680.1
		TraesCS5D02G002300.1	AT1G67260.2
		TraesCS5D02G316300.1	AT2G45680.1
		TraesCS5D02G516300.1	AT2G45680.1
		TraesCS6A02G233800.1	AT5G23280.1
		TraesCS6A02G306500.1	AT3G47620.1
		TraesCS6A02G412800.1	AT5G23280.1
		TraesCS6B02G334900.1	AT3G47620.1
		TraesCS6D02G285600.1	AT3G47620.1
		TraesCS6D02G397000.1	AT5G23280.1
		TraesCS7D02G187600.1	AT1G69690.1
Trihelix	29	TraesCS1B02G088500.1	AT5G01380.1
		TraesCS1B02G203300.2	AT1G76880.1
		TraesCS1B02G472000.1	AT1G21200.1
		TraesCS1D02G072600.1	AT5G01380.1
		TraesCS1D02G445200.1	AT1G21200.1
		TraesCS2A02G320100.1	AT1G13450.1
		TraesCS2B02G363200.1	AT1G13450.1
		TraesCS2D02G387100.1	AT1G76890.2
		TraesCS3A02G116400.1	AT3G10040.1
		TraesCS3A02G271400.1	AT3G58630.1
		TraesCS3B02G135500.1	AT3G10040.1
		TraesCS3D02G118300.1	AT1G21200.1
		TraesCS4B02G396900.1	AT1G76890.2
		TraesCS5A02G360100.1	AT3G54390.1
		TraesCS5A02G558200.1	AT1G76880.1
		TraesCS5D02G450500.1	AT2G33550.1
		TraesCS5D02G550500.1	AT3G24860.1
		TraesCS6A02G013200.2	AT1G76890.2
		TraesCS6A02G155000.1	AT4G31270.1
		TraesCS6A02G195100.3	AT5G63420.1
		TraesCS6A02G198600.1	AT3G11100.1
		TraesCS6B02G020100.1	AT1G76890.2
		TraesCS6B02G183000.1	AT4G31270.1
		TraesCS6B02G230000.1	AT3G11100.1
		TraesCS6B02G231600.3	AT5G63420.1
		TraesCS6D02G016300.1	AT1G76890.2
		TraesCS6D02G183700.2	AT5G63420.1
		TraesCS6D02G184500.2	AT3G11100.1
		TraesCS6D02G222500.1	AT1G76890.2
VOZ	4	TraesCS1A02G335900.1	AT1G28520.2
		TraesCS1B02G349200.1	AT1G28520.2
		TraesCS1D02G338300.2	AT1G28520.2
		TraesCS3B02G326500.1	AT1G28520.2
Whirly	3	TraesCS6B02G160100.1	AT1G71260.1
		TraesCS6D02G121500.1	AT1G71260.1
		TraesCS7A02G095300.1	AT2G02740.2
WOX	2	TraesCS2A02G100700.1	AT3G03660.1
		TraesCS3A02G341700.1	AT4G35550.1
WRKY	73	TraesCS1A02G300900.1	AT2G46400.1
		TraesCS1A02G301100.1	AT3G56400.1
		TraesCS1A02G358100.1	AT5G64810.1
		TraesCS1A02G358400.1	AT5G64810.1
		TraesCS1B02G308200.1	AT2G38470.1
		TraesCS1B02G440500.1	AT4G11070.2
		TraesCS1D02G072900.1	AT2G38470.1
		TraesCS1D02G292700.1	AT2G38470.1
		TraesCS1D02G300500.1	AT3G56400.1
		TraesCS1D02G300600.1	AT2G40740.1
		TraesCS1D02G418400.1	AT4G11070.2
		TraesCS1D02G429800.1	AT2G47260.1
		TraesCS1D02G429900.1	AT2G47260.1
		TraesCS1D02G430000.1	AT2G47260.1
		TraesCS2A02G011000.1	AT5G13080.1
		TraesCS2A02G104800.1	AT3G56400.1
		TraesCS2A02G270200.2	AT4G31550.1
		TraesCS2A02G433000.1	AT4G31550.1
		TraesCS2B02G010500.1	AT5G13080.1
		TraesCS2B02G217400.2	AT4G26640.2
		TraesCS2B02G454300.1	AT4G31550.1
		TraesCS2D02G011700.1	AT5G13080.1
		TraesCS2D02G104500.1	AT3G56400.1
		TraesCS2D02G104600.1	AT2G46400.1
		TraesCS2D02G168600.1	AT4G11070.2
		TraesCS2D02G190500.1	AT2G03340.1
		TraesCS2D02G489700.1	AT3G56400.1
		TraesCS3A02G111200.1	AT5G26170.1
		TraesCS3A02G289700.2	AT1G29280.1
		TraesCS3A02G343600.1	AT3G56400.1
		TraesCS3B02G130000.1	AT5G15130.1
		TraesCS3B02G255400.1	AT4G01250.1
		TraesCS3D02G113300.1	AT5G15130.1
		TraesCS3D02G173300.2	AT1G62300.1
		TraesCS3D02G226300.1	AT1G29860.1
		TraesCS3D02G227400.1	AT4G01250.1
		TraesCS3D02G289500.1	AT1G29280.1
		TraesCS4A02G193600.1	AT2G40740.1
		TraesCS4A02G246000.2	AT3G04670.1
		TraesCS4B02G069500.3	AT5G28650.1
		TraesCS4B02G121500.1	AT2G40740.1
		TraesCS4D02G068200.2	AT3G04670.1
		TraesCS4D02G119700.1	AT2G40740.1
		TraesCS5A02G059100.1	AT5G28650.1
		TraesCS5A02G060200.1	AT4G31550.1
		TraesCS5A02G104900.1	AT1G13960.1
		TraesCS5A02G185700.1	AT2G46400.1
		TraesCS5A02G225600.1	AT1G80840.1
		TraesCS5A02G258100.1	AT5G56270.1
		TraesCS5A02G373100.1	AT4G31550.1
		TraesCS5A02G395100.1	AT1G69310.2
		TraesCS5B02G066400.1	AT5G28650.1
		TraesCS5B02G067700.1	AT4G31550.1
		TraesCS5B02G183700.1	AT4G11070.2
		TraesCS5B02G375100.1	AT4G31550.1
		TraesCS5B02G384600.1	AT2G30590.1
		TraesCS5D02G070700.1	AT5G28650.1
		TraesCS5D02G071800.1	AT4G31550.1
		TraesCS5D02G116100.1	AT2G03340.1
		TraesCS5D02G190800.1	AT4G11070.2
		TraesCS5D02G232800.1	AT1G80840.1
		TraesCS5D02G232900.1	AT4G31800.2
		TraesCS5D02G266300.1	AT5G56270.1
		TraesCS5D02G382600.1	AT4G31550.1
		TraesCS6B02G175100.2	AT1G80840.1
		TraesCS7A02G096300.1	AT5G15130.1
		TraesCS7A02G096500.1	AT5G15130.1
		TraesCS7A02G338500.1	AT3G56400.1
		TraesCS7A02G508700.1	AT2G25000.1
		TraesCS7B02G418500.1	AT1G80840.1
		TraesCS7D02G345700.1	AT3G56400.1
		TraesCS7D02G497300.1	AT1G80840.1
		TraesCS7D02G497800.1	AT1G80840.1
YABBY	2	TraesCS5B02G025100.1	AT2G26580.1
		TraesCS5B02G373600.2	AT2G26580.1
ZF-HD	6	TraesCS3B02G258400.1	AT4G24660.1
		TraesCS3D02G224100.1	AT4G24660.1
		TraesCS5B02G225700.1	AT1G69600.1
		TraesCS5B02G243800.1	AT2G02540.1
		TraesCS5D02G149400.1	AT3G28917.1
		TraesCSU02G070700.1	AT4G24660.1
